# Supplementary material for: Dimethyl 4-eth­oxy-1-(4-methyl-2-pyri­dyl)-5-oxo-2,5-dihydro-1H-pyrrole-2,3-dicarboxyl­ate
Source: Acta Crystallogr Sect E Struct Rep Online. 2010 Apr 17;66(Pt 5):o1101. doi: 10.1107/S1600536810012882 (PMC2979203; doi:10.1107/S1600536810012882)
Supplement: Supplementary file 1 [file e-66-o1101-sup1.cif]

##############################################################################
###                                                                        ###
###        Electronic paper (Acta Crystallographica Section E)             ###
###                                                                        ###
##############################################################################
#                                                                            #
# This CIF contains the data in a paper accepted for publication in Acta     #
# Crystallographica Section E. It conforms to the requirements of Notes      #
# for Authors for Section E, and has been peer reviewed under the auspices   #
# of the IUCr Commission on Journals.                                        #
#                                                                            #
# Full details of the Crystallographic Information File format               #
# are given in the paper "The Crystallographic Information File (CIF):       #
# a New Standard Archive File for Crystallography" by S. R. Hall, F. H.      #
# Allen and I. D. Brown [Acta Cryst. (1991), A47, 655-685].                  #
#                                                                            #
# The current version of the core CIF dictionary is obtainable from          #
# ftp://ftp.iucr.org/pub/cif_core.dic. The current version number is 2.4.    #
#                                                                            #
# Software is freely available for graphical display of the structure(s) in  #
# this CIF.  For information consult the CIF home page http://www.iucr.org/  #
# cif/home.html                                                              #
#                                                                            #
# This file may be used for bona fide research purposes within the           #
# scientific community so long as proper attribution is given to the journal # 
# article from which it was obtained.                                        #
#                                                                            #
##############################################################################
                                             
data_I
_audit_creation_method     SHELXL97
_chemical_name_systematic
;
Dimethyl 4-ethoxy-1-(4-methyl-2-pyridyl)-5-oxo-2,5-dihydro-
1<i>H</i>-pyrrole-2,3-dicarboxylate
;
_chemical_name_common     ?
_chemical_formula_moiety     'C16 H18 N2 O6'
_chemical_formula_sum     'C16 H18 N2 O6'
_chemical_formula_iupac     'C16 H18 N2 O6'
_chemical_formula_weight     334.32
_chemical_melting_point     ?
_symmetry_cell_setting     triclinic
_symmetry_space_group_name_H-M     'P -1'
_symmetry_space_group_name_Hall     '-P 1'
loop_
    _symmetry_equiv_pos_as_xyz
    'x, y, z'
    '-x, -y, -z'
_cell_length_a     9.2674(6)
_cell_length_b     9.4219(6)
_cell_length_c     10.7650(7)
_cell_angle_alpha     87.692(2)
_cell_angle_beta     72.0370(10)
_cell_angle_gamma     61.7970(10)
_cell_volume     781.73(9)
_cell_formula_units_Z     2
_cell_measurement_reflns_used     259
_cell_measurement_theta_min     3
_cell_measurement_theta_max     29
_cell_measurement_temperature     120(2)
_exptl_crystal_description     prism
_exptl_crystal_colour     colourless
_exptl_crystal_size_max     0.22
_exptl_crystal_size_mid     0.19
_exptl_crystal_size_min     0.15
_exptl_crystal_density_diffrn     1.420
_exptl_crystal_density_meas     ?
_exptl_crystal_density_method     'not measured'
_exptl_crystal_F_000     352
_exptl_absorpt_coefficient_mu     0.110
_exptl_absorpt_correction_type     multi-scan
_exptl_absorpt_process_details     '(SADABS; Bruker, 1998)'
_exptl_absorpt_correction_T_min     0.976
_exptl_absorpt_correction_T_max     0.984
_exptl_special_details
;
;
_diffrn_ambient_temperature     120(2)
_diffrn_radiation_type     MoK\a
_diffrn_radiation_wavelength     0.71073
_diffrn_radiation_source     'fine-focus sealed tube'
_diffrn_radiation_monochromator     graphite
_diffrn_measurement_device_type     'Bruker SMART 1000 CCD'
_diffrn_measurement_method     \w
_diffrn_detector_area_resol_mean     ?
_diffrn_reflns_number     14075
_diffrn_reflns_av_R_equivalents     0.0196
_diffrn_reflns_av_sigmaI/netI     0.0175
_diffrn_reflns_theta_min     2.00
_diffrn_reflns_theta_max     29.50
_diffrn_reflns_theta_full     29.50
_diffrn_measured_fraction_theta_max     0.998
_diffrn_measured_fraction_theta_full     0.998
_diffrn_reflns_limit_h_min     -12
_diffrn_reflns_limit_h_max     12
_diffrn_reflns_limit_k_min     -13
_diffrn_reflns_limit_k_max     13
_diffrn_reflns_limit_l_min     -14
_diffrn_reflns_limit_l_max     14
_refine_special_details
;
Refinement of <i>F</i>^2^ against ALL reflections. The weighted <i>R</i>-factor
wR and goodness of fit <i>S</i> are based on <i>F</i>^2^, conventional
<i>R</i>-factors <i>R</i> are based on <i>F</i>, with <i>F</i> set to zero for
negative <i>F</i>^2^. The threshold expression of <i>F</i>^2^ >
\s(<i>F</i>^2^) is used only for calculating <i>R</i>-factors(gt) etc. and is
not relevant to the choice of reflections for refinement. <i>R</i>-factors
based on <i>F</i>^2^ are statistically about twice as large as those based on
<i>F</i>, and <i>R</i>- factors based on ALL data will be even larger.
;
_reflns_number_total     4340
_reflns_number_gt     3811
_reflns_threshold_expression     I>2\s(I)
_refine_ls_structure_factor_coef     Fsqd
_refine_ls_matrix_type     full
_refine_ls_R_factor_all     0.0477
_refine_ls_R_factor_gt     0.0426
_refine_ls_wR_factor_gt     0.1128
_refine_ls_wR_factor_ref     0.1190
_refine_ls_goodness_of_fit_ref     1.000
_refine_ls_restrained_S_all     1.000
_refine_ls_number_reflns     4340
_refine_ls_number_parameters     231
_refine_ls_number_restraints     8
_refine_ls_hydrogen_treatment     constr
_refine_ls_weighting_scheme     calc
_refine_ls_weighting_details
       'calc w = 1/[\s^2^(Fo^2^)+(0.0685P)^2^+0.3063P] where P=(Fo^2^+2Fc^2^)/3'
_atom_sites_solution_hydrogens     geom
_atom_sites_solution_primary     direct
_atom_sites_solution_secondary     difmap
_refine_ls_shift/su_max     0.001
_refine_ls_shift/su_mean     0.000
_refine_diff_density_max     0.367
_refine_diff_density_min     -0.290
_refine_ls_extinction_method     none
_refine_ls_extinction_coef     ?
loop_
    _atom_type_symbol
    _atom_type_description
    _atom_type_scat_dispersion_real
    _atom_type_scat_dispersion_imag
    _atom_type_scat_source
    'C' 'C' 0.0033 0.0016
                         'International Tables Vol C Tables 4.2.6.8 and 6.1.1.4'
    'H' 'H' 0.0000 0.0000
                         'International Tables Vol C Tables 4.2.6.8 and 6.1.1.4'
    'N' 'N' 0.0061 0.0033
                         'International Tables Vol C Tables 4.2.6.8 and 6.1.1.4'
    'O' 'O' 0.0106 0.0060
                         'International Tables Vol C Tables 4.2.6.8 and 6.1.1.4'
_computing_data_collection     'SMART (Bruker, 1998)'
_computing_cell_refinement     'SAINT-Plus (Bruker, 1998)'
_computing_data_reduction     'SAINT-Plus (Bruker, 1998)'
_computing_structure_solution     'SHELXTL (Sheldrick, 2008)'
_computing_structure_refinement     'SHELXTL (Sheldrick, 2008)'
_computing_molecular_graphics     'SHELXTL (Sheldrick, 2008)'
_computing_publication_material     'SHELXTL (Sheldrick, 2008)'
loop_
    _atom_site_type_symbol
    _atom_site_label
    _atom_site_fract_x
    _atom_site_fract_y
    _atom_site_fract_z
    _atom_site_U_iso_or_equiv
    _atom_site_adp_type
    _atom_site_calc_flag
    _atom_site_refinement_flags
    _atom_site_occupancy
    _atom_site_disorder_assembly
    _atom_site_disorder_group
    O O1 0.17590(10) 0.52219(10) 0.39546(8) 0.02303(17) Uani d . 1 . .
    O O2 0.40451(10) 0.95161(9) 0.14840(8) 0.02268(17) Uani d . 1 . .
    O O3 0.51098(11) 0.79492(10) 0.29618(8) 0.02475(18) Uani d . 1 . .
    N N1 0.71510(11) 0.58162(11) -0.02268(9) 0.01973(18) Uani d . 1 . .
    O O4 -0.06090(10) 0.84294(10) 0.37603(9) 0.02895(19) Uani d . 1 A .
    O O5 0.54578(10) 0.30748(9) 0.25074(8) 0.02478(18) Uani d . 1 . .
    N N2 0.52930(11) 0.53670(10) 0.15196(8) 0.01807(17) Uani d . 1 . .
    C C8 0.44689(12) 0.82101(12) 0.21038(10) 0.01806(19) Uani d . 1 . .
    C C9 0.39637(12) 0.70530(12) 0.16169(10) 0.01788(19) Uani d . 1 . .
    H H9A 0.3761 0.7310 0.0756 0.021 Uiso calc R 1 . .
    C C10 0.69758(12) 0.47752(12) 0.06007(9) 0.01754(19) Uani d . 1 . .
    C C11 1.01376(13) 0.37860(13) -0.12410(10) 0.0217(2) Uani d . 1 . .
    H H11A 1.1218 0.3474 -0.1911 0.026 Uiso calc R 1 . .
    C C12 0.46748(13) 0.45026(12) 0.23786(10) 0.01882(19) Uani d . 1 . .
    C C13 0.23818(13) 0.71222(12) 0.26432(10) 0.01865(19) Uani d . 1 A .
    C C14 0.83205(13) 0.32265(12) 0.05951(10) 0.0201(2) Uani d . 1 . .
    H H14A 0.8133 0.2538 0.1220 0.024 Uiso calc R 1 . .
    C C15 0.28055(13) 0.56764(12) 0.30958(10) 0.0190(2) Uani d . 1 . .
    C C16 0.99386(13) 0.27226(13) -0.03493(10) 0.0209(2) Uani d . 1 . .
    C C17 0.87312(13) 0.53027(13) -0.11305(10) 0.0216(2) Uani d . 1 . .
    H H17A 0.8889 0.6027 -0.1729 0.026 Uiso calc R 1 . .
    C C18 0.07123(14) 0.86461(13) 0.30661(11) 0.0230(2) Uani d D 1 . .
    C C20 0.23239(15) 0.44492(14) 0.50530(11) 0.0242(2) Uani d . 1 . .
    H H20A 0.3508 0.3514 0.4706 0.029 Uiso calc R 1 . .
    H H20B 0.1538 0.4040 0.5559 0.029 Uiso calc R 1 . .
    C C21 1.14368(15) 0.10896(14) -0.03822(13) 0.0295(2) Uani d . 1 . .
    H H21A 1.2431 0.1216 -0.0393 0.044 Uiso calc R 1 . .
    H H21B 1.1749 0.0388 -0.1175 0.044 Uiso calc R 1 . .
    H H21C 1.1108 0.0598 0.0400 0.044 Uiso calc R 1 . .
    C C22 0.40700(15) 1.08725(13) 0.20518(12) 0.0263(2) Uani d . 1 . .
    H H22A 0.4173 1.1584 0.1380 0.039 Uiso calc R 1 . .
    H H22B 0.5061 1.0464 0.2372 0.039 Uiso calc R 1 . .
    H H22C 0.2993 1.1485 0.2787 0.039 Uiso calc R 1 . .
    C C23 -0.22672(15) 0.98915(16) 0.42475(13) 0.0347(3) Uani d . 1 . .
    H H23A -0.3177 0.9600 0.4659 0.052 Uiso calc R 1 A .
    H H23B -0.2518 1.0504 0.3514 0.052 Uiso calc R 1 . .
    H H23C -0.2230 1.0560 0.4899 0.052 Uiso calc R 1 . .
    C C24 0.23145(19) 0.56449(17) 0.59437(13) 0.0351(3) Uani d . 1 . .
    H H24A 0.2595 0.5142 0.6712 0.053 Uiso calc R 1 . .
    H H24B 0.1163 0.6606 0.6235 0.053 Uiso calc R 1 . .
    H H24C 0.3179 0.5966 0.5465 0.053 Uiso calc R 1 . .
    O O6' 0.0517(16) 0.9913(13) 0.2663(9) 0.0417(17) Uani d PDU 0.50 A 1
    O O6 0.0634(17) 0.9971(12) 0.2975(10) 0.0393(15) Uani d PDU 0.50 A 2
loop_
    _atom_site_aniso_label
    _atom_site_aniso_U_11
    _atom_site_aniso_U_22
    _atom_site_aniso_U_33
    _atom_site_aniso_U_12
    _atom_site_aniso_U_13
    _atom_site_aniso_U_23
    O1 0.0207(4) 0.0295(4) 0.0238(4) -0.0162(3) -0.0077(3) 0.0093(3)
    O2 0.0264(4) 0.0174(3) 0.0276(4) -0.0124(3) -0.0107(3) 0.0065(3)
    O3 0.0280(4) 0.0229(4) 0.0262(4) -0.0124(3) -0.0126(3) 0.0039(3)
    N1 0.0194(4) 0.0210(4) 0.0196(4) -0.0107(3) -0.0058(3) 0.0030(3)
    O4 0.0168(4) 0.0254(4) 0.0354(4) -0.0078(3) -0.0006(3) 0.0022(3)
    O5 0.0237(4) 0.0182(4) 0.0318(4) -0.0108(3) -0.0076(3) 0.0060(3)
    N2 0.0161(4) 0.0154(4) 0.0202(4) -0.0072(3) -0.0033(3) 0.0018(3)
    C8 0.0155(4) 0.0157(4) 0.0198(4) -0.0070(3) -0.0028(3) 0.0017(3)
    C9 0.0168(4) 0.0166(4) 0.0192(4) -0.0078(4) -0.0049(3) 0.0024(3)
    C10 0.0175(4) 0.0184(4) 0.0175(4) -0.0097(4) -0.0048(3) 0.0001(3)
    C11 0.0188(4) 0.0264(5) 0.0197(4) -0.0118(4) -0.0044(3) 0.0003(4)
    C12 0.0195(4) 0.0188(4) 0.0204(4) -0.0111(4) -0.0063(3) 0.0024(3)
    C13 0.0168(4) 0.0204(5) 0.0190(4) -0.0096(4) -0.0051(3) 0.0017(3)
    C14 0.0192(4) 0.0181(4) 0.0217(5) -0.0086(4) -0.0059(4) 0.0015(3)
    C15 0.0181(4) 0.0213(5) 0.0202(4) -0.0118(4) -0.0059(3) 0.0030(3)
    C16 0.0183(4) 0.0208(5) 0.0223(5) -0.0082(4) -0.0065(4) -0.0008(4)
    C17 0.0215(5) 0.0250(5) 0.0196(4) -0.0128(4) -0.0061(4) 0.0037(4)
    C18 0.0197(5) 0.0227(5) 0.0223(5) -0.0085(4) -0.0044(4) 0.0024(4)
    C20 0.0246(5) 0.0249(5) 0.0242(5) -0.0133(4) -0.0081(4) 0.0090(4)
    C21 0.0199(5) 0.0238(5) 0.0350(6) -0.0051(4) -0.0052(4) 0.0027(4)
    C22 0.0280(5) 0.0168(5) 0.0329(6) -0.0120(4) -0.0065(4) 0.0016(4)
    C23 0.0176(5) 0.0322(6) 0.0358(6) -0.0034(5) 0.0009(4) 0.0014(5)
    C24 0.0472(7) 0.0378(7) 0.0276(6) -0.0245(6) -0.0155(5) 0.0082(5)
    O6' 0.026(2) 0.026(2) 0.051(4) -0.0063(13) 0.004(2) 0.014(2)
    O6 0.0263(16) 0.0202(13) 0.058(4) -0.0087(11) -0.002(3) 0.004(2)
_geom_special_details
;
All esds (except the esd in the dihedral angle between two l.s. planes) are
estimated using the full covariance matrix. The cell esds are taken into
account individually in the estimation of esds in distances, angles and
torsion angles; correlations between esds in cell parameters are only used
when they are defined by crystal symmetry. An approximate (isotropic)
treatment of cell esds is used for estimating esds involving l.s. planes.
;
loop_
    _geom_bond_atom_site_label_1
    _geom_bond_atom_site_label_2
    _geom_bond_site_symmetry_2
    _geom_bond_distance
    _geom_bond_publ_flag
    O1 C15 . 1.3364(12) ?
    O1 C20 . 1.4679(13) ?
    O2 C8 . 1.3238(12) ?
    O2 C22 . 1.4515(13) ?
    O3 C8 . 1.2035(13) ?
    N1 C10 . 1.3315(13) ?
    N1 C17 . 1.3471(13) ?
    O4 C18 . 1.3263(13) ?
    O4 C23 . 1.4472(14) ?
    O5 C12 . 1.2165(13) ?
    N2 C12 . 1.3785(12) ?
    N2 C10 . 1.4115(12) ?
    N2 C9 . 1.4615(12) ?
    C8 C9 . 1.5369(14) ?
    C9 C13 . 1.5134(13) ?
    C9 H9A . 1.0000 ?
    C10 C14 . 1.3999(14) ?
    C11 C17 . 1.3830(15) ?
    C11 C16 . 1.3954(15) ?
    C11 H11A . 0.9500 ?
    C12 C15 . 1.5011(14) ?
    C13 C15 . 1.3440(14) ?
    C13 C18 . 1.4769(14) ?
    C14 C16 . 1.3904(14) ?
    C14 H14A . 0.9500 ?
    C16 C21 . 1.5004(15) ?
    C17 H17A . 0.9500 ?
    C18 O6' . 1.204(10) ?
    C18 O6 . 1.218(10) ?
    C20 C24 . 1.5037(17) ?
    C20 H20A . 0.9900 ?
    C20 H20B . 0.9900 ?
    C21 H21A . 0.9800 ?
    C21 H21B . 0.9800 ?
    C21 H21C . 0.9800 ?
    C22 H22A . 0.9800 ?
    C22 H22B . 0.9800 ?
    C22 H22C . 0.9800 ?
    C23 H23A . 0.9800 ?
    C23 H23B . 0.9800 ?
    C23 H23C . 0.9800 ?
    C24 H24A . 0.9800 ?
    C24 H24B . 0.9800 ?
    C24 H24C . 0.9800 ?
loop_
    _geom_angle_atom_site_label_1
    _geom_angle_atom_site_label_2
    _geom_angle_atom_site_label_3
    _geom_angle_site_symmetry_1
    _geom_angle_site_symmetry_3
    _geom_angle
    _geom_angle_publ_flag
    C15 O1 C20 . . 116.43(8) ?
    C8 O2 C22 . . 116.22(9) ?
    C10 N1 C17 . . 116.47(9) ?
    C18 O4 C23 . . 115.57(9) ?
    C12 N2 C10 . . 127.04(9) ?
    C12 N2 C9 . . 112.20(8) ?
    C10 N2 C9 . . 120.74(8) ?
    O3 C8 O2 . . 126.28(10) ?
    O3 C8 C9 . . 123.12(9) ?
    O2 C8 C9 . . 110.56(8) ?
    N2 C9 C13 . . 102.82(8) ?
    N2 C9 C8 . . 110.34(8) ?
    C13 C9 C8 . . 110.24(8) ?
    N2 C9 H9A . . 111.1 ?
    C13 C9 H9A . . 111.1 ?
    C8 C9 H9A . . 111.1 ?
    N1 C10 C14 . . 124.23(9) ?
    N1 C10 N2 . . 114.20(9) ?
    C14 C10 N2 . . 121.57(9) ?
    C17 C11 C16 . . 118.70(9) ?
    C17 C11 H11A . . 120.7 ?
    C16 C11 H11A . . 120.7 ?
    O5 C12 N2 . . 127.50(10) ?
    O5 C12 C15 . . 126.81(9) ?
    N2 C12 C15 . . 105.66(8) ?
    C15 C13 C18 . . 129.15(9) ?
    C15 C13 C9 . . 109.65(9) ?
    C18 C13 C9 . . 121.10(9) ?
    C16 C14 C10 . . 118.22(10) ?
    C16 C14 H14A . . 120.9 ?
    C10 C14 H14A . . 120.9 ?
    O1 C15 C13 . . 127.97(9) ?
    O1 C15 C12 . . 122.13(9) ?
    C13 C15 C12 . . 109.62(9) ?
    C14 C16 C11 . . 118.34(10) ?
    C14 C16 C21 . . 120.49(10) ?
    C11 C16 C21 . . 121.16(10) ?
    N1 C17 C11 . . 124.02(10) ?
    N1 C17 H17A . . 118.0 ?
    C11 C17 H17A . . 118.0 ?
    O6' C18 O4 . . 122.5(6) ?
    O6 C18 O4 . . 123.7(6) ?
    O6' C18 C13 . . 123.4(6) ?
    O6 C18 C13 . . 121.9(6) ?
    O4 C18 C13 . . 113.18(9) ?
    O1 C20 C24 . . 110.36(9) ?
    O1 C20 H20A . . 109.6 ?
    C24 C20 H20A . . 109.6 ?
    O1 C20 H20B . . 109.6 ?
    C24 C20 H20B . . 109.6 ?
    H20A C20 H20B . . 108.1 ?
    C16 C21 H21A . . 109.5 ?
    C16 C21 H21B . . 109.5 ?
    H21A C21 H21B . . 109.5 ?
    C16 C21 H21C . . 109.5 ?
    H21A C21 H21C . . 109.5 ?
    H21B C21 H21C . . 109.5 ?
    O2 C22 H22A . . 109.5 ?
    O2 C22 H22B . . 109.5 ?
    H22A C22 H22B . . 109.5 ?
    O2 C22 H22C . . 109.5 ?
    H22A C22 H22C . . 109.5 ?
    H22B C22 H22C . . 109.5 ?
    O4 C23 H23A . . 109.5 ?
    O4 C23 H23B . . 109.5 ?
    H23A C23 H23B . . 109.5 ?
    O4 C23 H23C . . 109.5 ?
    H23A C23 H23C . . 109.5 ?
    H23B C23 H23C . . 109.5 ?
    C20 C24 H24A . . 109.5 ?
    C20 C24 H24B . . 109.5 ?
    H24A C24 H24B . . 109.5 ?
    C20 C24 H24C . . 109.5 ?
    H24A C24 H24C . . 109.5 ?
    H24B C24 H24C . . 109.5 ?
loop_
    _geom_torsion_atom_site_label_1
    _geom_torsion_atom_site_label_2
    _geom_torsion_atom_site_label_3
    _geom_torsion_atom_site_label_4
    _geom_torsion_site_symmetry_1
    _geom_torsion_site_symmetry_2
    _geom_torsion_site_symmetry_3
    _geom_torsion_site_symmetry_4
    _geom_torsion
    _geom_torsion_publ_flag
    C22 O2 C8 O3 . . . . -11.71(15) ?
    C22 O2 C8 C9 . . . . 166.06(8) ?
    C12 N2 C9 C13 . . . . -1.63(11) ?
    C10 N2 C9 C13 . . . . 176.88(8) ?
    C12 N2 C9 C8 . . . . 115.93(9) ?
    C10 N2 C9 C8 . . . . -65.56(11) ?
    O3 C8 C9 N2 . . . . -40.90(13) ?
    O2 C8 C9 N2 . . . . 141.24(8) ?
    O3 C8 C9 C13 . . . . 71.98(12) ?
    O2 C8 C9 C13 . . . . -105.87(9) ?
    C17 N1 C10 C14 . . . . 1.13(15) ?
    C17 N1 C10 N2 . . . . -179.48(8) ?
    C12 N2 C10 N1 . . . . 171.31(9) ?
    C9 N2 C10 N1 . . . . -6.97(13) ?
    C12 N2 C10 C14 . . . . -9.29(16) ?
    C9 N2 C10 C14 . . . . 172.43(9) ?
    C10 N2 C12 O5 . . . . 0.04(17) ?
    C9 N2 C12 O5 . . . . 178.45(10) ?
    C10 N2 C12 C15 . . . . -178.01(9) ?
    C9 N2 C12 C15 . . . . 0.39(11) ?
    N2 C9 C13 C15 . . . . 2.39(11) ?
    C8 C9 C13 C15 . . . . -115.24(9) ?
    N2 C9 C13 C18 . . . . 179.09(9) ?
    C8 C9 C13 C18 . . . . 61.45(12) ?
    N1 C10 C14 C16 . . . . -1.31(16) ?
    N2 C10 C14 C16 . . . . 179.34(9) ?
    C20 O1 C15 C13 . . . . -130.46(11) ?
    C20 O1 C15 C12 . . . . 56.26(13) ?
    C18 C13 C15 O1 . . . . 7.41(18) ?
    C9 C13 C15 O1 . . . . -176.23(10) ?
    C18 C13 C15 C12 . . . . -178.63(10) ?
    C9 C13 C15 C12 . . . . -2.27(11) ?
    O5 C12 C15 O1 . . . . -2.48(16) ?
    N2 C12 C15 O1 . . . . 175.60(9) ?
    O5 C12 C15 C13 . . . . -176.85(10) ?
    N2 C12 C15 C13 . . . . 1.22(11) ?
    C10 C14 C16 C11 . . . . 0.02(15) ?
    C10 C14 C16 C21 . . . . 178.63(9) ?
    C17 C11 C16 C14 . . . . 1.30(15) ?
    C17 C11 C16 C21 . . . . -177.30(10) ?
    C10 N1 C17 C11 . . . . 0.34(15) ?
    C16 C11 C17 N1 . . . . -1.56(16) ?
    C23 O4 C18 O6' . . . . -12.9(5) ?
    C23 O4 C18 O6 . . . . 9.6(5) ?
    C23 O4 C18 C13 . . . . 177.55(10) ?
    C15 C13 C18 O6' . . . . 173.7(5) ?
    C9 C13 C18 O6' . . . . -2.3(5) ?
    C15 C13 C18 O6 . . . . 151.4(5) ?
    C9 C13 C18 O6 . . . . -24.6(5) ?
    C15 C13 C18 O4 . . . . -16.81(16) ?
    C9 C13 C18 O4 . . . . 167.21(9) ?
    C15 O1 C20 C24 . . . . 66.34(12) ?
data_global
_journal_date_recd_electronic     2010-04-03
_journal_date_accepted     2010-04-07
_journal_name_full     'Acta Crystallographica, Section E'
_journal_year     2010
_journal_volume     66
_journal_issue      5
_journal_page_first     o1101
_journal_page_last     o1101
_journal_paper_category     QO
_journal_coeditor_code     HB5395
_publ_contact_author_name     'Masoumeh Tabatabaee'
_publ_contact_author_address
;
Department of Chemistry
Islamic Azad University Yazd Branch
Yazd
Iran
;
_publ_contact_author_email     tabatabaee45m@yahoo.com
_publ_contact_author_fax     '+983518223313'
_publ_contact_author_phone     '+983518227583'
_publ_section_title
;\
Dimethyl 4-ethoxy-1-(4-methyl-2-pyridyl)-5-oxo-2,5-dihydro-\
1<i>H</i>-pyrrole-2,3-dicarboxylate
;
loop_
    _publ_author_name
    _publ_author_address
    'Anary-Abbasinejad, Mohammad'
;
Department of Chemistry
Islamic Azad University Yazd Branch
Yazd
Iran
;
    'Mirhosseini, Marziyeh'
;
Department of Chemistry
Islamic Azad University Yazd Branch
Yazd
Iran
;
    'Tabatabaee, Masoumeh'
;
Department of Chemistry
Islamic Azad University Yazd Branch
Yazd
Iran
;
