# Supplementary material for: Dimethyl 4-eth­oxy-1-(4-methyl-2-pyri­dyl)-5-oxo-2,5-dihydro-1H-pyrrole-2,3-dicarboxyl­ate
Source: Acta Crystallogr Sect E Struct Rep Online. 2010 Apr 17;66(Pt 5):o1101. doi: 10.1107/S1600536810012882 (PMC2979203; doi:10.1107/S1600536810012882)
Supplement: Supplementary file 2 [file e-66-o1101-Isup2.hkl]

# 
# h,k,l, Fc-squared, Fo-squared, sigma(Fo-squared) and status flag 
# 
data_I
_shelx_title ' m9 in P-1' 
_shelx_refln_list_code          4 
_shelx_F_calc_maximum      106.72 
_exptl_crystal_F_000       352.00 
_reflns_d_resolution_high  0.7217 
 
loop_ 
 _symmetry_equiv_pos_as_xyz 
 'x, y, z' 
 '-x, -y, -z' 
 
_cell_length_a     9.2674 
_cell_length_b     9.4219 
_cell_length_c    10.7650 
_cell_angle_alpha  87.692 
_cell_angle_beta   72.037 
_cell_angle_gamma  61.797 
 
_shelx_F_squared_multiplier     1.000 
 
loop_ 
 _refln_index_h 
 _refln_index_k 
 _refln_index_l 
 _refln_F_squared_calc 
 _refln_F_squared_meas 
 _refln_F_squared_sigma 
 _refln_observed_status 
   1   0   0      108.82      104.00      1.06 o 
   2   0   0      382.73      374.73      3.69 o 
   3   0   0      812.74      787.57      7.61 o 
   4   0   0      779.06      844.07      8.21 o 
   5   0   0        4.16        1.73      0.14 o 
   6   0   0       48.54       50.26      0.89 o 
   7   0   0       34.42       29.60      0.86 o 
   8   0   0        2.71        1.08      0.33 o 
   9   0   0       27.65       27.66      0.97 o 
  10   0   0        1.37        0.74      0.42 o 
 -10   1   0        5.71        3.57      0.97 o 
  -9   1   0        0.02        0.17      0.33 o 
  -8   1   0       14.12       15.95      0.69 o 
  -7   1   0       98.24       81.56      1.65 o 
  -6   1   0      273.29      270.39      3.98 o 
  -5   1   0       31.02       21.68      0.52 o 
  -4   1   0       12.49        8.83      0.26 o 
  -3   1   0      174.36      171.34      1.84 o 
  -2   1   0     2655.97     2510.95     23.94 o 
  -1   1   0       39.62       37.39      0.46 o 
   0   1   0     1654.24     1461.58     22.62 o 
   1   1   0     1213.19     1137.11     24.85 o 
   2   1   0      806.19      788.66      7.57 o 
   3   1   0      324.40      324.24      3.58 o 
   4   1   0     2217.57     2285.35     21.78 o 
   5   1   0      288.10      297.09      3.54 o 
   6   1   0      336.68      351.35      3.73 o 
   7   1   0      224.58      209.69      3.23 o 
   8   1   0       23.06       24.55      0.82 o 
   9   1   0       33.07       31.73      1.01 o 
  10   1   0       13.10       13.20      0.78 o 
  11   1   0      123.38      139.35      5.75 o 
  -9   2   0        9.48        8.98      0.67 o 
  -8   2   0        4.64        4.33      0.51 o 
  -7   2   0        0.21       -0.18      0.25 o 
  -6   2   0        1.81        1.92      0.29 o 
  -5   2   0       82.47       69.21      1.12 o 
  -4   2   0       38.56       25.41      0.54 o 
  -3   2   0       20.80       24.23      0.84 o 
  -2   2   0      623.17      631.31      7.04 o 
  -1   2   0      777.76      849.57      9.37 o 
   0   2   0     2915.02     2679.98     29.38 o 
   1   2   0      278.78      279.49      3.50 o 
   2   2   0     3075.03     2885.49     46.16 o 
   3   2   0        5.59        3.37      0.15 o 
   4   2   0       57.36       51.27      0.67 o 
   5   2   0        0.04        1.67      0.14 o 
   6   2   0      103.48      112.31      1.35 o 
   7   2   0        2.41        1.18      0.18 o 
   8   2   0       95.87       85.23      1.69 o 
   9   2   0        6.56        7.95      0.56 o 
  10   2   0       11.56       11.35      1.28 o 
  11   2   0        0.00       -0.01      0.40 o 
  -9   3   0       79.00       94.75      2.60 o 
  -8   3   0       15.44       13.34      1.20 o 
  -7   3   0        2.78        2.91      0.40 o 
  -6   3   0       64.10       70.58      1.55 o 
  -5   3   0      513.27      474.46      6.55 o 
  -4   3   0      120.31      126.04      1.75 o 
  -3   3   0      444.64      472.32      5.46 o 
  -2   3   0        2.89        5.24      0.29 o 
  -1   3   0      536.24      589.15      6.59 o 
   0   3   0      204.22      181.77      2.15 o 
   1   3   0      175.54      187.71      2.56 o 
   2   3   0       10.88        8.07      0.19 o 
   3   3   0       72.46       83.70      0.94 o 
   4   3   0       60.30       70.54      0.86 o 
   5   3   0      506.35      535.51      5.30 o 
   6   3   0        0.22        0.95      0.14 o 
   7   3   0        4.15        4.98      0.28 o 
   8   3   0       70.26       60.44      1.08 o 
   9   3   0       38.94       30.41      0.94 o 
  10   3   0        4.47        4.11      0.58 o 
  11   3   0       17.66       16.39      1.08 o 
  -8   4   0       19.97       20.72      1.12 o 
  -7   4   0       17.36       16.92      0.90 o 
  -6   4   0        5.20        3.58      0.40 o 
  -5   4   0       37.12       36.47      0.98 o 
  -4   4   0      202.81      181.05      2.44 o 
  -3   4   0      446.45      459.73      5.38 o 
  -2   4   0        5.21        2.51      0.22 o 
  -1   4   0      549.90      610.90      6.91 o 
   0   4   0      471.54      522.51      5.91 o 
   1   4   0        3.11        2.42      0.16 o 
   2   4   0      138.95      132.16      2.51 o 
   3   4   0      102.40      113.20      1.29 o 
   4   4   0        0.02        0.01      0.07 o 
   5   4   0      660.83      692.35      6.78 o 
   6   4   0        5.87        5.40      0.23 o 
   7   4   0        6.36        4.96      0.30 o 
   8   4   0        3.60        3.65      0.45 o 
   9   4   0      145.91      143.55      2.52 o 
  10   4   0        1.12        0.57      0.36 o 
  11   4   0        2.36        1.71      0.53 o 
  -7   5   0        8.53        7.65      0.81 o 
  -6   5   0       98.31      111.01      2.64 o 
  -5   5   0       12.35       13.55      0.63 o 
  -4   5   0       17.60       14.29      0.59 o 
  -3   5   0       97.88       83.47      1.33 o 
  -2   5   0       16.27       16.07      0.46 o 
  -1   5   0        3.29        1.78      0.20 o 
   0   5   0       78.83      103.40      1.43 o 
   1   5   0      162.78      191.18      2.37 o 
   2   5   0       15.53       10.33      0.25 o 
   3   5   0       89.91      110.07      1.25 o 
   4   5   0     1480.88     1570.28     15.05 o 
   5   5   0      360.49      397.16      4.01 o 
   6   5   0      224.34      242.95      2.60 o 
   7   5   0      270.64      262.41      2.84 o 
   8   5   0      270.85      283.57      3.11 o 
   9   5   0       67.24       70.47      1.53 o 
  10   5   0        7.48        4.55      0.69 o 
  11   5   0        0.27       -0.32      0.50 o 
  12   5   0        1.46        1.26      0.61 o 
  -6   6   0       21.73       26.00      2.09 o 
  -5   6   0        0.03       -0.51      0.34 o 
  -4   6   0        1.74        2.44      0.50 o 
  -3   6   0      196.73      187.54      3.15 o 
  -2   6   0       88.38       92.64      1.44 o 
  -1   6   0      178.34      171.56      2.30 o 
   0   6   0      105.26      118.60      1.67 o 
   1   6   0        0.72        0.58      0.16 o 
   2   6   0      160.42      158.84      1.77 o 
   3   6   0        0.18        0.84      0.12 o 
   4   6   0      103.81      117.98      1.64 o 
   5   6   0       38.73       34.54      0.69 o 
   6   6   0       12.58       11.88      0.30 o 
   7   6   0      258.78      272.04      3.43 o 
   8   6   0      397.26      421.04      5.12 o 
   9   6   0        7.34        7.95      1.28 o 
  10   6   0       38.38       34.60      1.51 o 
  11   6   0        0.83        0.71      0.53 o 
  12   6   0       17.18       15.37      1.24 o 
  -5   7   0        6.78        6.14      0.73 o 
  -4   7   0      162.49      176.18      4.45 o 
  -3   7   0        2.54        3.34      0.50 o 
  -2   7   0        1.68        0.74      0.27 o 
  -1   7   0        2.49        0.74      0.20 o 
   0   7   0      371.80      357.56      4.35 o 
   1   7   0      536.35      558.99      6.48 o 
   2   7   0      170.45      172.63      2.23 o 
   3   7   0      176.99      199.27      2.18 o 
   4   7   0       16.46       18.39      0.51 o 
   5   7   0       57.50       61.49      1.06 o 
   6   7   0      406.32      428.48      5.10 o 
   7   7   0       11.01        8.39      0.53 o 
   8   7   0      238.10      244.36      3.93 o 
   9   7   0       63.41       57.48      1.43 o 
  10   7   0       68.22       69.11      2.20 o 
  11   7   0        1.99        1.19      0.55 o 
  12   7   0        0.89        1.26      0.70 o 
  -4   8   0       24.20       26.53      1.24 o 
  -3   8   0        4.88        4.42      0.61 o 
  -2   8   0       35.79       37.47      1.05 o 
  -1   8   0      299.20      292.87      4.26 o 
   0   8   0      150.14      151.35      2.47 o 
   1   8   0      768.64      781.78      8.99 o 
   2   8   0       63.49       58.78      0.90 o 
   3   8   0      766.35      808.39      9.24 o 
   4   8   0      435.76      446.82      5.32 o 
   5   8   0       90.99       94.29      1.47 o 
   6   8   0       18.83       14.14      0.80 o 
   7   8   0      186.75      189.63      3.20 o 
   8   8   0       61.32       63.87      1.53 o 
   9   8   0      124.48      126.84      2.45 o 
  10   8   0       39.73       42.56      1.31 o 
  11   8   0        5.82        6.86      0.89 o 
  12   8   0        6.77        7.36      0.95 o 
  -3   9   0       35.06       39.56      1.51 o 
  -2   9   0       16.22       15.84      0.89 o 
  -1   9   0        0.03        0.04      0.29 o 
   0   9   0       12.04        9.16      0.66 o 
   1   9   0        2.23        0.84      0.27 o 
   2   9   0       32.62       32.91      0.90 o 
   3   9   0      252.63      271.18      3.49 o 
   4   9   0      191.30      199.06      2.71 o 
   5   9   0      345.07      352.24      5.27 o 
   6   9   0       53.22       48.47      1.26 o 
   7   9   0       50.17       45.99      1.24 o 
   8   9   0      104.37      106.38      2.20 o 
   9   9   0      222.17      235.92      3.99 o 
  10   9   0       86.92      101.44      2.21 o 
  11   9   0        2.76        3.59      0.76 o 
  -2  10   0       10.31       10.19      1.70 o 
  -1  10   0        0.00       -0.11      0.42 o 
   0  10   0        7.30        6.44      0.63 o 
   1  10   0       12.43       12.85      0.63 o 
   2  10   0       13.37       12.61      0.61 o 
   3  10   0       46.74       43.35      1.11 o 
   4  10   0        0.58       -0.07      0.34 o 
   5  10   0       11.77        9.29      0.69 o 
   6  10   0       18.07       17.30      0.78 o 
   7  10   0        4.41        3.33      0.48 o 
   8  10   0        0.09        0.49      0.40 o 
   9  10   0        2.07        1.08      0.45 o 
  10  10   0        0.69        1.00      0.45 o 
  11  10   0        1.01        0.74      0.71 o 
   0  11   0       31.53       31.85      1.87 o 
   1  11   0        4.56        4.01      0.74 o 
   2  11   0        2.30        0.88      0.47 o 
   3  11   0        0.04        0.05      0.39 o 
   4  11   0       81.69       84.66      2.29 o 
   5  11   0       33.73       26.69      1.16 o 
   6  11   0       24.81       19.03      1.26 o 
   7  11   0        0.13       -0.02      0.42 o 
   8  11   0       50.99       50.65      1.47 o 
   9  11   0        3.59        3.63      0.58 o 
  10  11   0       25.84       26.93      1.14 o 
   2  12   0       19.81       22.10      1.16 o 
   3  12   0       11.91       11.02      0.97 o 
   4  12   0        7.69        5.65      0.73 o 
   5  12   0        4.86        5.75      0.73 o 
   6  12   0        3.03        2.91      0.58 o 
   7  12   0        0.62        0.75      0.50 o 
   8  12   0       86.43       98.16      2.75 o 
   9  12   0        0.19        0.42      0.58 o 
   6  13   0       17.38       18.23      1.76 o 
  -9 -12   1        0.85       -0.12      0.58 o 
  -8 -12   1       38.68       38.67      1.63 o 
  -7 -12   1        1.13        1.56      0.58 o 
  -6 -12   1        3.88        4.21      1.15 o 
  -5 -12   1       26.17       25.60      1.65 o 
  -4 -12   1        9.45        9.11      0.89 o 
  -3 -12   1        0.44        0.77      0.54 o 
  -2 -12   1       10.13        6.92      1.21 o 
 -10 -11   1        2.51        1.74      0.54 o 
  -9 -11   1       14.98       14.70      1.26 o 
  -8 -11   1       19.08       20.48      1.08 o 
  -7 -11   1       50.14       48.77      1.70 o 
  -6 -11   1       25.63       22.94      1.32 o 
  -5 -11   1        0.54        0.38      0.47 o 
  -4 -11   1       10.73       10.20      0.89 o 
  -3 -11   1       12.52       11.06      1.15 o 
  -2 -11   1        4.37        3.16      0.46 o 
  -1 -11   1       23.03       26.90      1.03 o 
   0 -11   1       21.09       17.35      1.43 o 
 -11 -10   1        1.58        1.06      0.73 o 
 -10 -10   1       15.47       17.07      0.92 o 
  -9 -10   1       25.15       24.46      0.98 o 
  -8 -10   1        1.25        0.62      0.40 o 
  -7 -10   1        1.92        2.35      0.46 o 
  -6 -10   1      163.74      170.74      5.00 o 
  -5 -10   1        1.39        0.77      0.39 o 
  -4 -10   1        0.01        0.05      0.34 o 
  -3 -10   1        0.76        0.20      0.27 o 
  -2 -10   1       34.84       29.28      0.93 o 
  -1 -10   1        1.11        0.95      0.33 o 
   0 -10   1       28.84       29.26      0.97 o 
   1 -10   1        0.44        0.11      0.42 o 
   2 -10   1       21.48       26.03      1.76 o 
 -11  -9   1        1.57        0.66      0.66 o 
 -10  -9   1       24.75       22.09      1.28 o 
  -9  -9   1      105.03      125.46      2.49 o 
  -8  -9   1       34.58       32.49      1.07 o 
  -7  -9   1       10.11       10.19      0.67 o 
  -6  -9   1       39.92       42.24      1.15 o 
  -5  -9   1       31.09       26.97      0.84 o 
  -4  -9   1      235.85      232.04      3.07 o 
  -3  -9   1      154.33      156.96      2.54 o 
  -2  -9   1       53.05       46.04      1.12 o 
  -1  -9   1        3.00        2.37      0.36 o 
   0  -9   1       91.06       96.78      1.56 o 
   1  -9   1        0.05        0.26      0.38 o 
   2  -9   1       13.92       12.91      0.71 o 
   3  -9   1        1.73        3.40      0.88 o 
 -11  -8   1        5.91        6.27      0.84 o 
 -10  -8   1        8.07        9.47      0.95 o 
  -9  -8   1      117.32      121.99      2.48 o 
  -8  -8   1        1.12        1.11      0.33 o 
  -7  -8   1       19.69       18.30      0.76 o 
  -6  -8   1      524.00      554.37      6.54 o 
  -5  -8   1       71.78       69.07      1.20 o 
  -4  -8   1       87.19       71.29      1.23 o 
  -3  -8   1       93.07       83.57      1.36 o 
  -2  -8   1      196.68      188.66      2.17 o 
  -1  -8   1        0.18        0.04      0.18 o 
   0  -8   1      134.90      133.11      2.24 o 
   1  -8   1        3.37        0.45      0.27 o 
   2  -8   1      113.85      118.21      2.16 o 
   3  -8   1      143.96      164.70      3.45 o 
   5  -8   1       16.17       13.51      1.54 o 
 -11  -7   1       78.76       88.30      2.67 o 
 -10  -7   1        1.60        2.18      1.04 o 
  -9  -7   1        9.93        7.39      0.61 o 
  -8  -7   1      128.92      123.63      2.83 o 
  -7  -7   1       80.48       84.79      1.41 o 
  -6  -7   1      277.42      273.09      3.45 o 
  -5  -7   1       12.72       10.13      0.41 o 
  -4  -7   1      280.54      299.50      3.16 o 
  -3  -7   1        2.33        2.64      0.21 o 
  -2  -7   1        0.50        0.65      0.22 o 
  -1  -7   1      256.07      250.89      2.72 o 
   0  -7   1      136.90      138.95      1.95 o 
   1  -7   1       71.18       69.86      1.55 o 
   2  -7   1        0.89        0.22      0.25 o 
   3  -7   1        1.82        0.58      0.29 o 
   4  -7   1       49.66       55.59      1.70 o 
   5  -7   1       45.11       49.32      1.63 o 
   6  -7   1       51.77       51.17      2.64 o 
 -11  -6   1       22.09       21.67      0.99 o 
 -10  -6   1       10.47        7.53      0.84 o 
  -9  -6   1        0.44       -0.13      0.37 o 
  -8  -6   1       16.54       15.35      0.52 o 
  -7  -6   1        8.93        9.27      0.68 o 
  -6  -6   1       33.38       26.15      0.65 o 
  -5  -6   1       49.06       55.96      0.79 o 
  -4  -6   1      202.25      242.51      2.57 o 
  -3  -6   1       56.18       46.80      0.69 o 
  -2  -6   1       73.98       67.31      0.89 o 
  -1  -6   1       63.17       65.09      0.92 o 
   0  -6   1      298.75      309.17      3.93 o 
   1  -6   1       23.14       22.38      0.65 o 
   2  -6   1      577.95      561.20      6.56 o 
   3  -6   1       18.55        8.83      0.52 o 
   4  -6   1        0.72        0.77      0.44 o 
   5  -6   1        5.17        4.77      0.61 o 
   6  -6   1        0.00        0.07      0.45 o 
 -11  -5   1       31.61       28.49      1.43 o 
 -10  -5   1        0.15        0.00      0.33 o 
  -9  -5   1        6.06        5.35      0.65 o 
  -8  -5   1      104.02       96.98      1.32 o 
  -7  -5   1        3.05        1.56      0.20 o 
  -6  -5   1      143.58      158.60      2.31 o 
  -5  -5   1        0.28        0.58      0.12 o 
  -4  -5   1       91.65      104.98      1.24 o 
  -3  -5   1      224.36      233.38      2.44 o 
  -2  -5   1       30.88       34.31      0.54 o 
  -1  -5   1        2.76        4.01      0.18 o 
   0  -5   1      324.29      374.33      4.88 o 
   1  -5   1      329.72      349.65      4.14 o 
   2  -5   1      211.54      195.32      2.51 o 
   3  -5   1        6.70        3.25      0.27 o 
   4  -5   1        5.29        1.69      0.26 o 
   5  -5   1       66.18       62.81      2.14 o 
   6  -5   1        3.68        2.35      0.50 o 
   7  -5   1       30.46       38.62      1.47 o 
 -11  -4   1       73.92       80.07      2.44 o 
 -10  -4   1       13.61       11.46      0.71 o 
  -9  -4   1        0.05        0.19      0.21 o 
  -8  -4   1        6.44        4.18      0.33 o 
  -7  -4   1        0.53        1.41      0.46 o 
  -6  -4   1      143.03      144.70      1.69 o 
  -5  -4   1      775.07      848.39      8.28 o 
  -4  -4   1       21.44       13.75      0.40 o 
  -3  -4   1       39.23       41.89      0.56 o 
  -2  -4   1     2694.00     2831.47     26.91 o 
  -1  -4   1       23.37       23.88      0.40 o 
   0  -4   1      148.75      156.44      2.28 o 
   1  -4   1     1114.49     1202.27     13.25 o 
   2  -4   1      415.13      486.26      5.59 o 
   3  -4   1       27.53       32.38      0.66 o 
   4  -4   1       67.16       55.35      0.97 o 
   5  -4   1       60.53       57.21      1.08 o 
   6  -4   1        2.19        1.56      0.33 o 
   7  -4   1        0.03        0.44      0.66 o 
   8  -4   1      200.39      249.16      9.00 o 
 -11  -3   1       10.29       10.04      0.76 o 
 -10  -3   1       27.42       27.60      0.98 o 
  -9  -3   1       91.07       83.17      1.44 o 
  -8  -3   1        0.73        0.80      0.32 o 
  -7  -3   1      319.08      308.74      3.31 o 
  -6  -3   1      574.23      608.33      6.09 o 
  -5  -3   1      527.56      620.28      6.15 o 
  -4  -3   1      661.06      691.78      7.50 o 
  -3  -3   1       46.54       52.18      0.68 o 
  -2  -3   1       70.82       71.01      0.81 o 
  -1  -3   1      870.29      822.04      7.91 o 
   0  -3   1      333.96      364.91      4.15 o 
   1  -3   1      500.56      533.22      5.98 o 
   2  -3   1      260.71      270.53      3.19 o 
   3  -3   1       31.85       29.60      0.57 o 
   4  -3   1      149.44      176.58      2.30 o 
   5  -3   1       38.43       39.90      0.81 o 
   6  -3   1      191.56      184.32      2.98 o 
   7  -3   1       13.83       11.00      0.60 o 
   8  -3   1       22.71       25.35      0.93 o 
   9  -3   1        0.04       -0.08      0.50 o 
 -11  -2   1        0.05       -0.40      0.44 o 
 -10  -2   1        0.14       -0.12      0.31 o 
  -9  -2   1       27.35       22.84      0.83 o 
  -8  -2   1      146.15      153.08      2.19 o 
  -7  -2   1      472.22      487.51      5.64 o 
  -6  -2   1       16.77       10.34      0.39 o 
  -5  -2   1       13.68        7.54      0.26 o 
  -4  -2   1        3.27        7.65      0.42 o 
  -3  -2   1     3383.25     3282.72     31.21 o 
  -2  -2   1        0.18        0.01      0.12 o 
  -1  -2   1      132.79      116.62      1.33 o 
   0  -2   1     1745.28     1658.50     20.62 o 
   1  -2   1      793.67      832.84      9.16 o 
   2  -2   1       38.96       34.69      0.87 o 
   3  -2   1       22.19       22.44      0.46 o 
   4  -2   1      258.57      254.02      3.09 o 
   5  -2   1      442.87      448.35      5.27 o 
   6  -2   1       23.47       19.83      0.57 o 
   7  -2   1        0.61        0.30      0.27 o 
   8  -2   1        1.67        1.56      0.36 o 
   9  -2   1        1.69        1.90      0.42 o 
 -10  -1   1        7.73        7.88      0.65 o 
  -9  -1   1        2.32        1.69      0.40 o 
  -8  -1   1        0.46       -0.18      0.21 o 
  -7  -1   1       75.15       68.42      1.20 o 
  -6  -1   1      216.32      202.70      2.58 o 
  -5  -1   1     1042.70     1057.65     14.86 o 
  -4  -1   1      571.27      630.53      7.44 o 
  -3  -1   1      284.33      279.85      2.83 o 
  -2  -1   1     3328.97     3046.72     29.06 o 
  -1  -1   1      365.31      354.83      3.46 o 
   0  -1   1     3409.97     2995.22     46.91 o 
   1  -1   1      183.96      166.19      1.90 o 
   2  -1   1       53.02       55.06      0.77 o 
   3  -1   1     3409.55     3517.97     38.37 o 
   4  -1   1      336.62      372.17      4.32 o 
   5  -1   1       14.42       12.52      0.40 o 
   6  -1   1      102.32       92.90      1.41 o 
   7  -1   1        2.80        1.02      0.46 o 
   8  -1   1        4.07        3.05      0.43 o 
   9  -1   1       53.52       61.85      3.83 o 
  10  -1   1        9.46        9.03      1.34 o 
 -10   0   1       21.42       21.18      0.95 o 
  -9   0   1       37.05       36.47      1.15 o 
  -8   0   1      168.43      172.27      2.97 o 
  -7   0   1      141.61      133.22      1.95 o 
  -6   0   1      275.33      265.89      3.28 o 
  -5   0   1        0.20       -0.06      0.10 o 
  -4   0   1      148.70      157.30      2.09 o 
  -3   0   1      942.81      932.65      9.01 o 
  -2   0   1      166.48      170.06      1.96 o 
  -1   0   1      292.38      272.63      3.54 o 
   0   0   1      946.41      880.88     10.97 o 
   1   0   1     2175.25     2009.07     32.56 o 
   2   0   1     1987.04     1781.59     19.42 o 
   3   0   1       96.31       88.53      1.30 o 
   4   0   1      297.53      299.17      3.51 o 
   5   0   1        2.06        1.10      0.29 o 
   6   0   1       28.80       28.27      0.62 o 
   7   0   1     1363.71     1425.25     18.41 o 
   8   0   1       16.82       13.78      0.63 o 
   9   0   1       28.17       26.86      1.32 o 
  10   0   1       51.31       55.74      1.47 o 
  -9   1   1       17.84       17.19      1.88 o 
  -8   1   1       19.71       19.87      0.91 o 
  -7   1   1       24.77       21.39      0.78 o 
  -6   1   1       46.04       44.92      0.90 o 
  -5   1   1      465.24      464.20      5.34 o 
  -4   1   1        3.78        0.47      0.11 o 
  -3   1   1       30.17       26.90      0.44 o 
  -2   1   1      157.10      148.52      1.69 o 
  -1   1   1        0.24       -0.11      0.05 o 
   0   1   1      928.78      867.00      9.09 o 
   1   1   1        5.08       -0.37      0.18 o 
   2   1   1      265.10      269.16      3.04 o 
   3   1   1     1313.60     1254.69     13.73 o 
   4   1   1       69.03       64.89      0.94 o 
   5   1   1       33.10       42.22      0.84 o 
   6   1   1       17.87       18.86      0.49 o 
   7   1   1       29.31       24.33      0.81 o 
   8   1   1       24.43       21.36      0.76 o 
   9   1   1        6.70        3.61      0.43 o 
  10   1   1       19.35       17.31      0.80 o 
  11   1   1        8.97        6.85      0.67 o 
  -9   2   1       10.69       10.85      1.33 o 
  -8   2   1       12.61       14.61      0.76 o 
  -7   2   1        6.67        6.29      0.51 o 
  -6   2   1       20.41       11.06      0.56 o 
  -5   2   1     1085.68     1066.60     11.71 o 
  -4   2   1      194.74      191.92      2.15 o 
  -3   2   1      153.60      147.72      1.67 o 
  -2   2   1     2396.84     2420.50     31.86 o 
  -1   2   1      305.49      319.06      3.17 o 
   0   2   1      179.77      180.21      2.00 o 
   1   2   1      989.69      968.07     25.01 o 
   2   2   1      713.98      666.68     12.58 o 
   3   2   1     2524.61     2533.46     27.64 o 
   4   2   1        0.68        0.07      0.07 o 
   5   2   1      773.96      806.77      9.00 o 
   6   2   1       16.89       14.49      0.43 o 
   7   2   1       93.90       89.45      1.47 o 
   8   2   1      251.24      245.76      3.77 o 
   9   2   1        3.28        2.75      0.49 o 
  10   2   1        0.33       -0.07      0.33 o 
  11   2   1        0.30       -0.01      0.40 o 
  -8   3   1        2.09        1.87      0.40 o 
  -7   3   1        1.54        2.28      0.40 o 
  -6   3   1       28.81       23.64      0.80 o 
  -5   3   1       98.93      104.27      1.90 o 
  -4   3   1       79.46       73.10      1.17 o 
  -3   3   1       63.46       64.33      0.90 o 
  -2   3   1      128.96      139.91      1.57 o 
  -1   3   1     1704.02     1840.27     17.55 o 
   0   3   1      104.84      116.42      1.28 o 
   1   3   1      194.95      187.06      1.92 o 
   2   3   1       46.23       46.53      0.82 o 
   3   3   1       10.95       11.45      0.30 o 
   4   3   1      741.44      766.60      8.51 o 
   5   3   1      176.36      175.48      2.21 o 
   6   3   1        7.83        7.02      0.51 o 
   7   3   1       36.47       32.69      0.69 o 
   8   3   1      419.76      429.59      5.17 o 
   9   3   1      201.36      195.76      3.19 o 
  10   3   1       11.46        9.29      0.63 o 
  11   3   1       17.18       17.24      2.09 o 
  -8   4   1       16.17       15.66      1.05 o 
  -7   4   1        0.82        0.63      0.39 o 
  -6   4   1        3.29        3.43      0.42 o 
  -5   4   1       12.47        9.06      0.57 o 
  -4   4   1        0.29        0.77      0.25 o 
  -3   4   1      490.79      540.51      6.25 o 
  -2   4   1       91.49       85.04      1.41 o 
  -1   4   1        0.23        0.39      0.12 o 
   0   4   1      313.98      317.38      4.39 o 
   1   4   1      339.74      357.39      4.13 o 
   2   4   1     1091.46     1167.76     12.91 o 
   3   4   1      618.15      668.31      7.45 o 
   4   4   1     1158.90     1174.36     12.95 o 
   5   4   1       15.57       11.96      0.41 o 
   6   4   1      750.72      801.75      9.03 o 
   7   4   1        4.06        2.93      0.41 o 
   8   4   1       98.38       93.20      1.46 o 
   9   4   1        0.46       -0.02      0.24 o 
  10   4   1        0.00       -0.10      0.30 o 
  11   4   1       10.93        9.65      0.92 o 
  12   4   1        1.87        2.48      0.69 o 
  -7   5   1      112.14      121.01      4.45 o 
  -6   5   1       94.58      109.44      7.70 o 
  -5   5   1       24.74       20.84      0.78 o 
  -4   5   1       16.46       10.39      0.56 o 
  -3   5   1       46.44       40.18      0.83 o 
  -2   5   1        0.49        0.38      0.16 o 
  -1   5   1      109.14      107.03      1.52 o 
   0   5   1      299.74      286.20      3.43 o 
   1   5   1      201.97      197.36      2.43 o 
   2   5   1      386.86      426.18      4.89 o 
   3   5   1       11.51        6.15      0.24 o 
   4   5   1        6.36        4.39      0.46 o 
   5   5   1        0.54        0.44      0.16 o 
   6   5   1      598.16      607.09      6.96 o 
   7   5   1      208.64      231.34      2.94 o 
   8   5   1        0.51        0.17      0.21 o 
   9   5   1       51.48       53.54      1.31 o 
  10   5   1      241.67      260.99      5.45 o 
  11   5   1      116.18      125.64      3.25 o 
  12   5   1       15.45       17.18      1.16 o 
  -6   6   1       81.52      104.12      2.72 o 
  -5   6   1        4.88        5.11      0.66 o 
  -4   6   1       43.72       42.74      1.19 o 
  -3   6   1       75.19       76.99      1.61 o 
  -2   6   1       93.19      109.24      1.65 o 
  -1   6   1      561.29      575.00      6.68 o 
   0   6   1        0.91        0.49      0.16 o 
   1   6   1      133.46      130.99      1.79 o 
   2   6   1        8.92        5.52      0.33 o 
   3   6   1       73.46       78.96      1.20 o 
   4   6   1      109.57      148.19      1.95 o 
   5   6   1        4.67        2.68      0.22 o 
   6   6   1       25.90       24.85      0.57 o 
   7   6   1        6.90        6.97      0.33 o 
   8   6   1       11.55       10.95      0.58 o 
   9   6   1      143.49      149.62      2.69 o 
  10   6   1       26.38       26.64      3.51 o 
  11   6   1        0.09       -0.26      0.50 o 
  12   6   1       44.35       46.56      1.89 o 
  -5   7   1       28.67       35.57      1.43 o 
  -4   7   1        9.58        9.66      1.43 o 
  -3   7   1        1.24        1.19      0.38 o 
  -2   7   1       46.09       38.53      0.89 o 
  -1   7   1      182.95      181.59      2.49 o 
   0   7   1        0.01        0.00      0.19 o 
   1   7   1       44.61       38.99      0.97 o 
   2   7   1        0.22        0.17      0.16 o 
   3   7   1        2.26        3.07      0.32 o 
   4   7   1      169.85      180.08      2.36 o 
   5   7   1        0.92        0.25      0.15 o 
   6   7   1       68.98       65.14      1.41 o 
   7   7   1        1.84        1.28      0.30 o 
   8   7   1       29.33       30.12      0.95 o 
   9   7   1      294.46      324.17      5.04 o 
  10   7   1      158.00      180.31      3.22 o 
  11   7   1        0.01        0.05      0.50 o 
  12   7   1        1.06        1.75      0.77 o 
  -4   8   1       52.38       63.86      2.02 o 
  -3   8   1        2.77        2.72      0.60 o 
  -2   8   1       12.60       11.73      0.88 o 
  -1   8   1        4.32        1.99      0.33 o 
   0   8   1       93.70       91.87      2.13 o 
   1   8   1      128.75      129.62      1.92 o 
   2   8   1       50.25       42.83      0.89 o 
   3   8   1      492.54      487.26      5.75 o 
   4   8   1       96.71       91.06      1.41 o 
   5   8   1       11.52        9.50      0.54 o 
   6   8   1      113.77      109.29      2.08 o 
   7   8   1       23.91       21.00      0.77 o 
   8   8   1      219.14      232.25      3.82 o 
   9   8   1       94.81      103.64      2.16 o 
  10   8   1       20.90       19.56      1.12 o 
  11   8   1       10.88       10.42      2.14 o 
  12   8   1        0.49        0.13      0.63 o 
  -3   9   1        0.10       -0.43      0.50 o 
  -2   9   1      105.97      130.30      3.03 o 
  -1   9   1        1.12        0.28      0.34 o 
   0   9   1        0.02       -0.01      0.27 o 
   1   9   1      103.37      107.40      3.08 o 
   2   9   1       27.40       25.38      0.71 o 
   3   9   1      241.65      256.14      3.33 o 
   4   9   1      203.95      197.80      3.25 o 
   5   9   1        4.14        4.75      0.68 o 
   6   9   1        3.15        2.71      0.41 o 
   7   9   1      113.02      111.28      2.21 o 
   8   9   1      167.72      186.92      3.28 o 
   9   9   1      121.68      129.41      2.56 o 
  10   9   1        4.12        3.60      0.55 o 
  11   9   1       26.87       27.78      2.85 o 
  12   9   1        2.77        1.07      0.76 o 
  -2  10   1       39.76       42.76      1.81 o 
  -1  10   1       29.89       29.70      1.81 o 
   0  10   1        0.01       -0.03      0.33 o 
   1  10   1       10.21        8.40      0.61 o 
   2  10   1       16.99       14.40      0.85 o 
   3  10   1       88.51       87.07      2.21 o 
   4  10   1      320.82      333.28      5.20 o 
   5  10   1      120.23      121.17      2.34 o 
   6  10   1      132.90      141.50      2.63 o 
   7  10   1       41.19       38.86      1.18 o 
   8  10   1       15.69       14.13      1.02 o 
   9  10   1        0.61        0.81      0.41 o 
  10  10   1        0.79        1.12      0.46 o 
  11  10   1       20.62       19.72      1.23 o 
   0  11   1        9.96        7.76      1.21 o 
   1  11   1        4.26        3.51      0.66 o 
   2  11   1       11.22        9.26      0.84 o 
   3  11   1      104.94      111.75      2.72 o 
   4  11   1      132.47      133.72      3.07 o 
   5  11   1        5.68        4.71      0.66 o 
   6  11   1       67.45       75.22      1.79 o 
   7  11   1      112.29      122.36      2.50 o 
   8  11   1       86.10       93.44      2.12 o 
   9  11   1       18.71       18.63      0.92 o 
  10  11   1        3.71        2.72      0.58 o 
   2  12   1        4.34        4.84      1.15 o 
   3  12   1        7.70        6.15      0.78 o 
   4  12   1        2.51        2.67      0.58 o 
   5  12   1       41.64       42.53      1.59 o 
   6  12   1       56.54       59.85      1.94 o 
   7  12   1        0.42       -0.05      0.66 o 
   8  12   1       31.68       27.97      1.36 o 
   9  12   1       11.99       12.06      1.38 o 
   6  13   1        0.17       -0.22      0.54 o 
   7  13   1       21.39       20.31      1.76 o 
  -8 -12   2        2.16        0.58      0.66 o 
  -7 -12   2        6.03        6.49      1.21 o 
  -6 -12   2        1.91        1.87      0.62 o 
  -5 -12   2       13.77       11.53      0.97 o 
  -4 -12   2       41.52       43.59      2.31 o 
  -3 -12   2        7.47        7.03      1.21 o 
  -2 -12   2        0.35        0.88      0.88 o 
  -9 -11   2       11.31       12.76      1.21 o 
  -8 -11   2       17.98       15.82      1.00 o 
  -7 -11   2        2.27        2.15      0.58 o 
  -6 -11   2        0.51       -0.01      0.42 o 
  -5 -11   2        0.71        0.68      0.42 o 
  -4 -11   2       13.69       13.97      0.89 o 
  -3 -11   2       72.02       74.12      1.64 o 
  -2 -11   2       14.24       12.00      0.92 o 
  -1 -11   2       20.49       20.50      1.05 o 
   0 -11   2       13.05       13.80      3.40 o 
 -10 -10   2        3.37        3.76      0.78 o 
  -9 -10   2        3.24        2.83      0.56 o 
  -8 -10   2       44.88       51.38      1.43 o 
  -7 -10   2       19.19       16.00      1.10 o 
  -6 -10   2       25.60       20.24      1.01 o 
  -5 -10   2       46.38       43.34      1.48 o 
  -4 -10   2       23.69       17.94      0.74 o 
  -3 -10   2        1.56        0.95      0.30 o 
  -2 -10   2        0.84        0.23      0.47 o 
  -1 -10   2       28.21       22.56      1.21 o 
   0 -10   2        2.66        1.33      0.50 o 
   1 -10   2       24.61       28.50      1.24 o 
   2 -10   2       13.64       12.16      1.26 o 
 -11  -9   2        1.67        2.64      0.81 o 
 -10  -9   2       10.50        9.22      1.00 o 
  -9  -9   2       71.39       79.86      1.87 o 
  -8  -9   2       57.58       53.82      1.42 o 
  -7  -9   2        8.99        7.38      0.63 o 
  -6  -9   2      348.02      359.02      6.46 o 
  -5  -9   2      123.38      128.08      2.21 o 
  -4  -9   2      154.87      158.29      2.59 o 
  -3  -9   2      438.06      431.98      5.95 o 
  -2  -9   2      392.97      413.98      5.76 o 
  -1  -9   2       66.45       66.79      1.44 o 
   0  -9   2        8.69        7.86      0.45 o 
   1  -9   2       16.45       12.62      0.75 o 
   2  -9   2       59.62       62.51      1.45 o 
   3  -9   2       23.83       22.62      1.65 o 
 -11  -8   2        2.01        1.76      0.66 o 
 -10  -8   2       10.44        8.29      0.92 o 
  -9  -8   2       87.06       95.27      2.68 o 
  -8  -8   2       20.46       20.49      1.10 o 
  -7  -8   2        9.27        8.46      0.57 o 
  -6  -8   2        1.71        2.39      0.32 o 
  -5  -8   2      604.60      595.93      6.98 o 
  -4  -8   2      280.77      296.71      3.73 o 
  -3  -8   2      282.83      279.45      4.01 o 
  -2  -8   2      408.83      423.63      4.85 o 
  -1  -8   2      701.16      715.95      7.88 o 
   0  -8   2        5.04        2.70      0.29 o 
   1  -8   2       12.78       10.77      0.49 o 
   2  -8   2        0.02       -0.11      0.29 o 
   3  -8   2       17.52       18.75      0.99 o 
   4  -8   2       20.35       21.63      1.54 o 
   5  -8   2        7.40        9.22      1.32 o 
 -11  -7   2        1.23        1.24      0.66 o 
 -10  -7   2        0.06       -0.16      0.37 o 
  -9  -7   2        3.25        1.69      0.53 o 
  -8  -7   2      102.18      115.50      2.41 o 
  -7  -7   2      194.38      209.46      2.95 o 
  -6  -7   2      326.51      344.34      4.27 o 
  -5  -7   2       53.30       52.08      0.98 o 
  -4  -7   2       52.27       43.67      0.70 o 
  -3  -7   2      189.06      202.84      2.25 o 
  -2  -7   2        8.82        6.32      0.27 o 
  -1  -7   2      407.69      396.96      4.52 o 
   0  -7   2        8.59        9.08      0.38 o 
   1  -7   2       53.86       47.35      1.07 o 
   2  -7   2      194.16      187.84      3.14 o 
   3  -7   2       22.13       14.28      0.63 o 
   4  -7   2        0.10        0.00      0.55 o 
   5  -7   2       51.33       55.56      2.53 o 
   6  -7   2       58.26       82.58      3.40 o 
 -11  -6   2       54.66       58.47      2.10 o 
 -10  -6   2       57.48       63.34      2.09 o 
  -9  -6   2       28.24       24.01      0.89 o 
  -8  -6   2        3.78        1.47      0.38 o 
  -7  -6   2      340.35      354.16      3.77 o 
  -6  -6   2        9.17        8.47      0.34 o 
  -5  -6   2      130.57      128.54      1.54 o 
  -4  -6   2       39.60       39.55      0.63 o 
  -3  -6   2       93.69      111.50      1.34 o 
  -2  -6   2        0.00        0.05      0.11 o 
  -1  -6   2      247.35      252.21      2.70 o 
   0  -6   2      385.64      393.16      4.05 o 
   1  -6   2      217.68      204.57      3.02 o 
   2  -6   2       91.47       92.28      1.65 o 
   3  -6   2       18.12        8.46      0.83 o 
   4  -6   2        6.14        4.21      0.43 o 
   5  -6   2       15.21       15.25      1.43 o 
   6  -6   2        3.89        2.75      0.88 o 
   7  -6   2        3.87        6.59      1.21 o 
 -11  -5   2        0.77        0.22      0.58 o 
 -10  -5   2       20.05       22.49      0.92 o 
  -9  -5   2       87.90       93.55      1.56 o 
  -8  -5   2       46.93       47.47      0.96 o 
  -7  -5   2      808.99      843.03      8.37 o 
  -6  -5   2      196.63      188.16      2.13 o 
  -5  -5   2       29.55       29.33      0.54 o 
  -4  -5   2      149.24      155.61      1.75 o 
  -3  -5   2       37.64       39.87      0.60 o 
  -2  -5   2      474.64      552.50      6.28 o 
  -1  -5   2       20.23       26.16      0.45 o 
   0  -5   2       77.58       84.00      1.06 o 
   1  -5   2      147.06      131.99      1.76 o 
   2  -5   2      520.26      511.17      6.92 o 
   3  -5   2       12.96       11.36      0.41 o 
   4  -5   2      102.25      102.46      1.84 o 
   5  -5   2        2.10        2.32      0.36 o 
   6  -5   2        2.28        1.49      0.42 o 
   7  -5   2       52.58       55.56      2.64 o 
 -11  -4   2       16.16       14.74      1.43 o 
 -10  -4   2       43.31       45.77      1.28 o 
  -9  -4   2      153.87      143.04      2.14 o 
  -8  -4   2       76.94       70.09      1.11 o 
  -7  -4   2      285.43      307.05      5.18 o 
  -6  -4   2       45.99       34.00      0.60 o 
  -5  -4   2        0.65        0.04      0.10 o 
  -4  -4   2      356.09      385.57      3.90 o 
  -3  -4   2      139.40      148.64      1.62 o 
  -2  -4   2       35.35       25.44      0.42 o 
  -1  -4   2        9.17        9.95      0.24 o 
   0  -4   2      953.79     1020.91      9.86 o 
   1  -4   2        0.00        0.11      0.12 o 
   2  -4   2      103.30      104.57      1.43 o 
   3  -4   2       77.20       66.93      1.47 o 
   4  -4   2        1.78        2.15      0.23 o 
   5  -4   2      114.50      103.43      2.01 o 
   6  -4   2        1.31        2.12      0.42 o 
   7  -4   2       45.98       44.92      1.47 o 
   8  -4   2       65.29       82.14      3.29 o 
 -11  -3   2       76.61       84.47      2.01 o 
 -10  -3   2        1.99        1.96      0.35 o 
  -9  -3   2       54.18       51.61      1.11 o 
  -8  -3   2       77.02       68.06      1.24 o 
  -7  -3   2        4.66        4.96      0.33 o 
  -6  -3   2       23.26       22.65      0.60 o 
  -5  -3   2      109.34      114.35      1.36 o 
  -4  -3   2     1178.90     1306.14     15.16 o 
  -3  -3   2        9.34       11.70      0.28 o 
  -2  -3   2     1024.60     1086.37     10.42 o 
  -1  -3   2        2.02        1.91      0.14 o 
   0  -3   2       11.84       14.31      0.33 o 
   1  -3   2        0.19        2.46      0.93 o 
   2  -3   2      731.14      815.13      9.07 o 
   3  -3   2        1.13        0.13      0.13 o 
   4  -3   2      337.32      346.17      4.15 o 
   5  -3   2       19.38       14.24      0.46 o 
   6  -3   2        2.72        3.04      0.47 o 
   7  -3   2        3.66        3.66      0.42 o 
   8  -3   2        5.02        5.18      0.66 o 
   9  -3   2        1.09        0.55      0.77 o 
 -10  -2   2       72.54       75.94      4.28 o 
  -9  -2   2       32.03       29.72      0.84 o 
  -8  -2   2        5.17        2.47      0.43 o 
  -7  -2   2     1061.21     1030.80     11.40 o 
  -6  -2   2       40.67       31.40      0.69 o 
  -5  -2   2        1.72        0.96      0.12 o 
  -4  -2   2      330.65      376.80      3.79 o 
  -3  -2   2      909.63     1013.84      9.76 o 
  -2  -2   2      379.90      401.89      3.96 o 
  -1  -2   2        1.79        1.75      0.20 o 
   0  -2   2     1480.61     1525.97     15.90 o 
   1  -2   2      358.74      387.50      3.82 o 
   2  -2   2      472.93      503.51      6.91 o 
   3  -2   2      302.33      329.19      3.84 o 
   4  -2   2      417.09      431.42      5.01 o 
   5  -2   2       40.85       37.23      0.75 o 
   6  -2   2       93.22       79.77      1.30 o 
   7  -2   2       33.01       35.26      0.97 o 
   8  -2   2        1.99        1.04      0.33 o 
   9  -2   2       15.82       14.57      1.12 o 
  10  -2   2       53.47       57.10      2.75 o 
 -10  -1   2       91.33      106.81      2.71 o 
  -9  -1   2       27.24       24.74      1.38 o 
  -8  -1   2       22.58       25.36      0.76 o 
  -7  -1   2       23.16       13.27      0.51 o 
  -6  -1   2      119.88      129.86      1.85 o 
  -5  -1   2      416.64      435.84      5.00 o 
  -4  -1   2       56.41       60.91      1.25 o 
  -3  -1   2      563.46      613.22      6.26 o 
  -2  -1   2      212.70      199.17      1.87 o 
  -1  -1   2        4.88        8.98      0.25 o 
   0  -1   2      675.73      671.94     11.32 o 
   1  -1   2        6.50        3.35      0.31 o 
   2  -1   2      214.29      186.65      2.23 o 
   3  -1   2      905.31      938.39     10.38 o 
   4  -1   2      177.93      179.13      2.71 o 
   5  -1   2       80.32       86.35      1.29 o 
   6  -1   2        9.53        6.80      0.37 o 
   7  -1   2      308.06      302.32      3.78 o 
   8  -1   2       33.25       27.30      1.13 o 
   9  -1   2        4.83        3.29      0.46 o 
  10  -1   2        1.92        1.92      0.46 o 
 -10   0   2       98.38      121.01      3.03 o 
  -9   0   2        0.58        0.55      0.38 o 
  -8   0   2        9.76        7.58      0.49 o 
  -7   0   2       58.17       46.49      1.35 o 
  -6   0   2      349.33      329.16      4.00 o 
  -5   0   2      259.74      268.78      3.77 o 
  -4   0   2       93.35       77.59      1.15 o 
  -3   0   2      952.79     1035.08     11.16 o 
  -2   0   2     7428.33     6773.28     98.40 o 
  -1   0   2     4305.60     4020.19     57.87 o 
   0   0   2      881.22      873.43     11.33 o 
   1   0   2     2614.07     2581.61     52.91 o 
   2   0   2     2395.00     2260.29     24.61 o 
   3   0   2       33.92       32.65      1.74 o 
   4   0   2       11.87       10.54      0.35 o 
   5   0   2        3.30        2.66      0.21 o 
   6   0   2       45.71       39.46      0.84 o 
   7   0   2      760.83      773.25      8.83 o 
   8   0   2       44.85       39.23      1.37 o 
   9   0   2        8.31        6.95      0.55 o 
  10   0   2        8.89        7.63      1.18 o 
  11   0   2        3.76        3.16      0.69 o 
  -9   1   2       59.28       61.16      3.13 o 
  -8   1   2      112.85      133.24      3.03 o 
  -7   1   2      103.01       98.38      1.65 o 
  -6   1   2       11.00        9.20      0.43 o 
  -5   1   2      620.50      616.26      6.96 o 
  -4   1   2      151.85      149.54      1.98 o 
  -3   1   2        0.02        0.25      0.11 o 
  -2   1   2      222.90      231.06      2.69 o 
  -1   1   2      265.23      271.13      2.71 o 
   0   1   2     1359.53     1355.00     15.61 o 
   1   1   2     5201.81     5052.94     60.20 o 
   2   1   2     1762.80     1714.43     18.85 o 
   3   1   2      193.08      188.02      2.22 o 
   4   1   2      339.77      338.30      3.92 o 
   5   1   2       99.90       95.88      1.34 o 
   6   1   2       76.32       75.56      1.16 o 
   7   1   2       17.44       17.17      0.50 o 
   8   1   2      112.26      108.54      2.33 o 
   9   1   2      220.07      233.85      3.70 o 
  10   1   2        4.20        2.99      0.46 o 
  11   1   2       15.36       15.61      0.84 o 
  -9   2   2       26.73       26.49      1.18 o 
  -8   2   2        3.55        2.31      0.44 o 
  -7   2   2        4.92        5.38      0.48 o 
  -6   2   2        2.24        0.72      0.23 o 
  -5   2   2      151.19      139.49      1.98 o 
  -4   2   2       39.03       29.36      0.66 o 
  -3   2   2      290.15      300.23      3.52 o 
  -2   2   2      615.41      665.72      8.04 o 
  -1   2   2     1052.56     1090.32     12.12 o 
   0   2   2       50.95       48.61      0.64 o 
   1   2   2     1102.08     1090.68     11.94 o 
   2   2   2    10351.68     9219.38    270.30 o 
   3   2   2     1970.74     1987.38     29.20 o 
   4   2   2       49.34       49.71      0.74 o 
   5   2   2       37.68       33.16      0.61 o 
   6   2   2       28.72       33.68      1.03 o 
   7   2   2      416.06      431.75      5.11 o 
   8   2   2       18.28       13.72      0.48 o 
   9   2   2        4.27        3.67      0.43 o 
  10   2   2      125.83      134.64      2.47 o 
  11   2   2        8.01        9.04      0.89 o 
  -8   3   2       43.94       49.43      1.71 o 
  -7   3   2       32.38       32.53      1.28 o 
  -6   3   2       39.57       40.25      1.20 o 
  -5   3   2       16.10       13.49      0.49 o 
  -4   3   2       91.38       88.70      1.41 o 
  -3   3   2      579.23      585.04      5.87 o 
  -2   3   2       97.25      103.71      1.24 o 
  -1   3   2        5.00        4.14      0.34 o 
   0   3   2       21.78       21.15      0.35 o 
   1   3   2     1730.54     1663.92     27.42 o 
   2   3   2      592.10      608.78     10.66 o 
   3   3   2       19.48       14.97      0.32 o 
   4   3   2      210.82      208.43      2.48 o 
   5   3   2      230.55      234.79      2.83 o 
   6   3   2      289.32      310.49      3.71 o 
   7   3   2        1.76        0.92      0.23 o 
   8   3   2       10.41        8.63      0.71 o 
   9   3   2       94.56       96.66      1.58 o 
  10   3   2       20.43       19.83      1.15 o 
  11   3   2        1.73        1.16      0.53 o 
  12   3   2       16.90       17.85      1.24 o 
  -7   4   2        0.06       -0.41      0.33 o 
  -6   4   2        4.58        4.01      0.45 o 
  -5   4   2        4.54        5.58      0.48 o 
  -4   4   2      142.42      118.65      1.78 o 
  -3   4   2      320.73      302.80      3.66 o 
  -2   4   2       19.05       23.51      0.56 o 
  -1   4   2        5.46        8.46      0.26 o 
   0   4   2      221.25      233.71      2.74 o 
   1   4   2      150.21      154.11      1.66 o 
   2   4   2       97.50      104.53      1.16 o 
   3   4   2       21.01       28.22      0.64 o 
   4   4   2        5.79        3.17      0.37 o 
   5   4   2        1.15        0.60      0.16 o 
   6   4   2        0.80        0.53      0.19 o 
   7   4   2      158.38      165.66      2.20 o 
   8   4   2       82.84       85.21      1.36 o 
   9   4   2      336.38      352.23      5.27 o 
  10   4   2       24.38       22.56      1.13 o 
  11   4   2       34.52       32.73      1.47 o 
  12   4   2       43.07       46.10      2.91 o 
  -7   5   2       54.63       35.69      2.20 o 
  -6   5   2      105.65      113.48      6.59 o 
  -5   5   2       17.74       13.95      0.67 o 
  -4   5   2        0.84        0.24      0.27 o 
  -3   5   2      157.11      142.45      3.03 o 
  -2   5   2      101.19      104.62      1.56 o 
  -1   5   2        0.23       -0.01      0.12 o 
   0   5   2       10.94       11.15      0.38 o 
   1   5   2     1207.27     1326.89     12.75 o 
   2   5   2       88.04       72.50      1.20 o 
   3   5   2     1287.99     1382.89     15.79 o 
   4   5   2       30.74       24.56      0.64 o 
   5   5   2      328.62      354.48      5.05 o 
   6   5   2      972.88     1052.09     11.72 o 
   7   5   2      135.60      152.79      2.06 o 
   8   5   2        9.32        9.90      0.54 o 
   9   5   2        9.44        8.41      0.64 o 
  10   5   2        0.55        0.04      0.30 o 
  11   5   2        1.86        0.39      0.53 o 
  12   5   2        7.86        6.01      0.87 o 
  -6   6   2        1.03        0.27      0.54 o 
  -5   6   2       14.63       10.77      1.09 o 
  -4   6   2       17.47       13.43      1.23 o 
  -3   6   2       22.35       21.47      0.78 o 
  -2   6   2      115.81      104.47      1.61 o 
  -1   6   2        2.21        1.68      0.24 o 
   0   6   2        0.02        0.11      0.16 o 
   1   6   2      318.44      338.50      4.07 o 
   2   6   2      132.71      139.36      1.88 o 
   3   6   2        0.68        0.62      0.14 o 
   4   6   2      678.32      692.53      9.37 o 
   5   6   2      125.87      116.41      1.87 o 
   6   6   2        5.48        3.76      0.37 o 
   7   6   2       13.45       11.07      0.62 o 
   8   6   2       31.60       31.63      0.93 o 
   9   6   2       46.65       42.64      1.16 o 
  10   6   2       19.58       18.98      0.86 o 
  11   6   2       14.26       13.31      1.11 o 
  12   6   2        1.47        1.24      0.66 o 
  -5   7   2       66.69       77.19      2.29 o 
  -4   7   2        2.68        1.91      0.50 o 
  -3   7   2        0.99        0.74      0.33 o 
  -2   7   2        1.30        0.94      0.61 o 
  -1   7   2      183.56      179.53      2.49 o 
   0   7   2       56.18       52.25      1.41 o 
   1   7   2      494.86      532.46      6.26 o 
   2   7   2       77.05       86.55      1.35 o 
   3   7   2        2.11        1.99      0.22 o 
   4   7   2       81.61       72.09      1.15 o 
   5   7   2        5.30        4.28      0.40 o 
   6   7   2      398.11      416.87      6.02 o 
   7   7   2        5.61        3.43      0.38 o 
   8   7   2      145.17      154.77      2.75 o 
   9   7   2        9.24        7.94      0.60 o 
  10   7   2        1.22        0.72      0.38 o 
  11   7   2        7.08        7.37      0.93 o 
  12   7   2        0.27       -0.16      0.63 o 
  -4   8   2       10.90       12.52      1.48 o 
  -3   8   2       65.56       76.48      2.17 o 
  -2   8   2        0.92        0.53      0.37 o 
  -1   8   2       93.36      109.66      2.24 o 
   0   8   2      171.09      175.08      2.48 o 
   1   8   2      549.85      563.52      6.67 o 
   2   8   2      123.97      125.54      1.84 o 
   3   8   2        3.43        3.88      0.48 o 
   4   8   2        2.81        2.69      0.76 o 
   5   8   2       10.87        4.54      0.43 o 
   6   8   2      352.38      393.23      5.79 o 
   7   8   2      180.64      179.51      4.52 o 
   8   8   2       49.95       52.81      1.37 o 
   9   8   2        8.16        8.21      0.63 o 
  10   8   2      250.11      276.93      6.52 o 
  11   8   2        0.30        0.07      0.40 o 
  12   8   2        0.47       -0.20      0.66 o 
  -3   9   2       50.16       56.23      1.94 o 
  -2   9   2        0.28        0.43      0.50 o 
  -1   9   2      107.73      120.36      3.24 o 
   0   9   2        2.62        1.39      0.36 o 
   1   9   2        1.01        0.04      0.24 o 
   2   9   2      192.87      201.37      2.77 o 
   3   9   2        4.14        1.71      0.36 o 
   4   9   2        1.80        1.87      0.36 o 
   5   9   2      200.20      191.56      3.20 o 
   6   9   2      240.40      247.87      4.15 o 
   7   9   2       53.85       51.88      1.34 o 
   8   9   2      183.56      188.61      4.62 o 
   9   9   2        5.29        5.72      0.88 o 
  10   9   2       99.92      109.31      2.34 o 
  11   9   2        1.66        1.89      0.47 o 
  12   9   2       13.71       10.45      1.19 o 
  -1  10   2       27.80       27.56      1.24 o 
   0  10   2       32.85       35.62      1.54 o 
   1  10   2        0.02       -0.19      0.33 o 
   2  10   2        5.60        5.00      0.62 o 
   3  10   2        0.05       -0.08      0.30 o 
   4  10   2      203.40      210.57      3.95 o 
   5  10   2       56.73       58.36      1.47 o 
   6  10   2       84.80       88.29      1.92 o 
   7  10   2        2.34        2.06      0.37 o 
   8  10   2       38.27       36.76      1.18 o 
   9  10   2        1.04        0.93      0.40 o 
  10  10   2       43.08       44.56      1.40 o 
  11  10   2       86.73       85.44      4.50 o 
   0  11   2        3.21        2.31      0.88 o 
   1  11   2        8.42        7.48      1.15 o 
   2  11   2        0.42        0.13      0.45 o 
   3  11   2       12.24       12.13      0.93 o 
   4  11   2       41.96       40.34      1.48 o 
   5  11   2       26.80       27.67      1.01 o 
   6  11   2       27.02       25.23      0.99 o 
   7  11   2        4.10        3.23      0.51 o 
   8  11   2       47.12       47.38      1.43 o 
   9  11   2        3.29        3.02      0.54 o 
  10  11   2        9.56        9.27      0.83 o 
  11  11   2       55.77       51.04      5.34 o 
   2  12   2       15.55       11.78      1.76 o 
   3  12   2        0.64        1.15      0.54 o 
   4  12   2        0.75        0.19      0.50 o 
   5  12   2       41.82       45.95      1.67 o 
   6  12   2       39.05       41.28      2.96 o 
   7  12   2       31.55       30.96      1.39 o 
   8  12   2        0.85        0.30      0.45 o 
   9  12   2        4.55        5.28      0.67 o 
  10  12   2        4.55        4.94      0.87 o 
  -8 -12   3       12.94       12.56      1.70 o 
  -7 -12   3       18.20       17.13      1.09 o 
  -6 -12   3        4.25        5.05      1.10 o 
  -5 -12   3       45.92       45.13      2.31 o 
  -4 -12   3       38.20       42.39      2.31 o 
  -3 -12   3       34.99       35.91      2.09 o 
  -2 -12   3        1.70        0.33      0.54 o 
  -9 -11   3       16.49       15.33      1.65 o 
  -8 -11   3       25.99       25.84      1.24 o 
  -7 -11   3        0.02       -0.11      0.47 o 
  -6 -11   3        0.10        0.27      0.42 o 
  -5 -11   3       96.41      109.75      2.72 o 
  -4 -11   3       18.19       17.79      1.43 o 
  -3 -11   3       21.90       21.57      1.15 o 
  -2 -11   3      101.67      100.19      2.86 o 
  -1 -11   3        1.86        2.68      0.58 o 
   0 -11   3       29.11       27.80      1.98 o 
 -10 -10   3       34.06       42.28      2.53 o 
  -9 -10   3       47.77       55.49      1.86 o 
  -8 -10   3       32.88       30.96      1.31 o 
  -7 -10   3        8.17       10.06      0.85 o 
  -6 -10   3       23.65       17.54      0.93 o 
  -5 -10   3      107.82      108.53      2.37 o 
  -4 -10   3       22.96       19.23      0.76 o 
  -3 -10   3        8.64       10.64      0.61 o 
  -2 -10   3        0.63        0.38      0.39 o 
  -1 -10   3        0.39        0.49      0.42 o 
   0 -10   3       57.27       60.10      1.82 o 
   1 -10   3       16.30       16.58      1.01 o 
   2 -10   3        5.26        6.81      0.81 o 
 -10  -9   3        6.56        6.93      0.77 o 
  -9  -9   3        1.09        0.22      0.58 o 
  -8  -9   3       38.56       40.82      1.24 o 
  -7  -9   3      148.36      151.07      2.74 o 
  -6  -9   3      149.44      142.74      2.41 o 
  -5  -9   3        0.14        0.27      0.29 o 
  -4  -9   3       66.79       65.75      1.41 o 
  -3  -9   3       37.89       34.02      0.95 o 
  -2  -9   3       14.20       10.10      0.58 o 
  -1  -9   3       29.88       26.48      0.70 o 
   0  -9   3        1.33        0.80      0.30 o 
   1  -9   3        9.59       10.23      0.63 o 
   2  -9   3       31.64       27.12      1.89 o 
   3  -9   3        0.91        1.09      0.42 o 
   4  -9   3      115.50      137.26      4.61 o 
 -10  -8   3       23.77       22.57      1.24 o 
  -9  -8   3       15.97       14.40      1.09 o 
  -8  -8   3       76.69       78.13      1.76 o 
  -7  -8   3       14.52       11.69      0.52 o 
  -6  -8   3       89.18       92.46      1.53 o 
  -5  -8   3       17.29       15.44      0.62 o 
  -4  -8   3       59.52       56.65      1.22 o 
  -3  -8   3      360.38      341.13      5.01 o 
  -2  -8   3       83.49       80.47      1.82 o 
  -1  -8   3      144.85      142.23      2.21 o 
   0  -8   3       48.76       39.46      0.84 o 
   1  -8   3        5.09        6.51      0.48 o 
   2  -8   3       13.83       13.32      0.71 o 
   3  -8   3       14.94       14.91      0.69 o 
   4  -8   3        5.08        3.51      0.88 o 
   5  -8   3       66.65       77.31      3.18 o 
 -11  -7   3       24.28       25.64      1.40 o 
 -10  -7   3        1.86        1.65      0.62 o 
  -9  -7   3        0.18        0.11      0.47 o 
  -8  -7   3        9.43        9.33      0.62 o 
  -7  -7   3      358.47      353.20      4.42 o 
  -6  -7   3      395.07      404.28      4.94 o 
  -5  -7   3      230.53      230.94      2.58 o 
  -4  -7   3       20.04       20.58      0.47 o 
  -3  -7   3       56.74       56.50      0.86 o 
  -2  -7   3       11.39        8.64      0.35 o 
  -1  -7   3      179.05      186.25      2.37 o 
   0  -7   3      149.70      141.83      1.91 o 
   1  -7   3      339.58      323.08      4.44 o 
   2  -7   3        1.02        1.15      0.35 o 
   3  -7   3      256.74      260.81      4.81 o 
   4  -7   3        0.37       -0.06      0.42 o 
   5  -7   3       39.46       46.34      2.31 o 
   6  -7   3       63.73       74.56      3.18 o 
 -11  -6   3        3.89        3.25      0.73 o 
 -10  -6   3        0.15        0.14      0.50 o 
  -9  -6   3       14.27       13.52      0.66 o 
  -8  -6   3       37.00       29.48      1.11 o 
  -7  -6   3      291.28      280.53      3.10 o 
  -6  -6   3       41.11       34.49      0.68 o 
  -5  -6   3      180.50      187.42      2.14 o 
  -4  -6   3      100.56      100.44      1.27 o 
  -3  -6   3      366.98      390.27      4.02 o 
  -2  -6   3      612.81      658.87      6.53 o 
  -1  -6   3      304.22      287.92      3.04 o 
   0  -6   3       60.52       68.26      1.07 o 
   1  -6   3       25.99       25.87      0.59 o 
   2  -6   3      352.10      372.55      4.34 o 
   3  -6   3       51.13       40.17      0.97 o 
   4  -6   3        0.70        0.34      0.34 o 
   5  -6   3      122.79      134.12      3.02 o 
   6  -6   3        2.34        0.99      0.77 o 
   7  -6   3        2.41        1.76      0.88 o 
 -11  -5   3       39.02       40.19      1.87 o 
 -10  -5   3        6.71        5.09      0.56 o 
  -9  -5   3       18.87       14.76      0.59 o 
  -8  -5   3        4.32        2.26      0.28 o 
  -7  -5   3       20.41       21.06      0.60 o 
  -6  -5   3      468.51      458.07      4.72 o 
  -5  -5   3      315.30      314.16      3.32 o 
  -4  -5   3       92.07      103.79      1.27 o 
  -3  -5   3       11.24        8.60      0.26 o 
  -2  -5   3        5.72        6.81      0.23 o 
  -1  -5   3        0.22        0.33      0.10 o 
   0  -5   3       28.68       25.83      0.53 o 
   1  -5   3       77.07       73.42      1.11 o 
   2  -5   3        6.37        4.30      0.31 o 
   3  -5   3      378.34      384.29      5.24 o 
   4  -5   3        1.22        1.57      0.29 o 
   5  -5   3       80.65       74.90      1.98 o 
   6  -5   3        1.57        0.88      0.55 o 
   7  -5   3        3.52        1.76      0.77 o 
   8  -5   3        7.11        8.02      1.32 o 
 -10  -4   3        7.13        5.66      0.49 o 
  -9  -4   3        1.81        1.69      0.32 o 
  -8  -4   3       20.79       15.57      0.77 o 
  -7  -4   3       13.54       10.40      0.41 o 
  -6  -4   3      135.83      146.00      1.75 o 
  -5  -4   3        5.30        7.20      0.27 o 
  -4  -4   3       24.38       21.70      0.45 o 
  -3  -4   3      318.81      300.93      3.10 o 
  -2  -4   3      227.90      269.81      2.79 o 
  -1  -4   3      368.52      420.92      4.74 o 
   0  -4   3      477.11      508.94      6.51 o 
   1  -4   3      864.41      954.03     10.14 o 
   2  -4   3      194.17      219.61      3.06 o 
   3  -4   3       38.81       31.65      0.62 o 
   4  -4   3        9.21        4.51      0.31 o 
   5  -4   3      165.88      136.62      2.28 o 
   6  -4   3       92.22       90.97      1.75 o 
   7  -4   3      110.01      120.79      4.06 o 
   8  -4   3       16.47       19.77      1.76 o 
 -10  -3   3       48.70       47.36      1.15 o 
  -9  -3   3       71.41       73.76      1.42 o 
  -8  -3   3       70.07       57.48      1.14 o 
  -7  -3   3       79.85       64.53      1.16 o 
  -6  -3   3      191.80      212.63      2.72 o 
  -5  -3   3      154.63      167.83      1.91 o 
  -4  -3   3       40.24       45.15      0.68 o 
  -3  -3   3      670.89      713.91      6.98 o 
  -2  -3   3     1449.52     1563.78     14.96 o 
  -1  -3   3       50.15       48.79      0.64 o 
   0  -3   3      704.83      709.92      7.54 o 
   1  -3   3       41.71       35.77      0.57 o 
   2  -3   3      276.28      305.05      3.55 o 
   3  -3   3       96.91      110.46      1.48 o 
   4  -3   3       31.64       33.91      0.67 o 
   5  -3   3      484.68      499.16      5.86 o 
   6  -3   3       75.08       64.93      1.16 o 
   7  -3   3        0.01        0.06      0.26 o 
   8  -3   3       27.14       27.67      1.76 o 
   9  -3   3       56.71       64.24      2.86 o 
 -10  -2   3        2.86        1.98      0.39 o 
  -9  -2   3       56.90       60.46      1.28 o 
  -8  -2   3        2.08        1.36      0.27 o 
  -7  -2   3       33.04       19.67      0.62 o 
  -6  -2   3       86.72       89.80      1.41 o 
  -5  -2   3      580.63      564.66      5.67 o 
  -4  -2   3       14.73        8.91      0.26 o 
  -3  -2   3        0.13        0.28      0.16 o 
  -2  -2   3      346.05      371.09      3.71 o 
  -1  -2   3      653.13      652.05      6.33 o 
   0  -2   3      794.56      860.85     11.30 o 
   1  -2   3      198.10      205.69      3.60 o 
   2  -2   3        6.09        5.53      0.18 o 
   3  -2   3      179.59      199.23      2.44 o 
   4  -2   3        0.85        1.14      0.15 o 
   5  -2   3      233.20      245.05      3.08 o 
   6  -2   3       12.61       10.77      0.43 o 
   7  -2   3      140.07      137.63      2.21 o 
   8  -2   3      180.55      194.75      3.19 o 
   9  -2   3       74.22       84.44      3.18 o 
  10  -2   3        2.42        1.76      0.88 o 
 -10  -1   3       32.32       34.78      1.98 o 
  -9  -1   3       18.67       15.84      0.71 o 
  -8  -1   3        0.46        0.37      0.25 o 
  -7  -1   3      158.31      175.18      5.82 o 
  -6  -1   3        8.55        4.79      0.48 o 
  -5  -1   3      152.08      165.23      2.18 o 
  -4  -1   3       86.93       75.34      1.25 o 
  -3  -1   3     1932.55     2163.47     20.68 o 
  -2  -1   3       84.19       85.73      0.99 o 
  -1  -1   3       54.73       47.93      0.60 o 
   0  -1   3       24.90       25.68      0.40 o 
   1  -1   3     1277.01     1214.15     16.94 o 
   2  -1   3      346.04      332.00      3.31 o 
   3  -1   3        0.01       -0.17      0.08 o 
   4  -1   3       16.61       12.02      0.32 o 
   5  -1   3      249.77      249.00      3.08 o 
   6  -1   3       35.91       38.13      0.79 o 
   7  -1   3      279.30      276.99      3.54 o 
   8  -1   3       71.88       70.50      1.76 o 
   9  -1   3        0.31        0.45      0.36 o 
  10  -1   3       43.10       44.36      2.20 o 
  -9   0   3       94.03      100.18      2.04 o 
  -8   0   3       15.41       14.15      1.24 o 
  -7   0   3        9.74        6.60      0.43 o 
  -6   0   3        0.33        0.31      0.20 o 
  -5   0   3     1248.20     1262.97     14.50 o 
  -4   0   3        1.12        0.40      0.13 o 
  -3   0   3      133.24      156.57      2.22 o 
  -2   0   3      607.88      651.60      8.34 o 
  -1   0   3       86.24       71.85      0.83 o 
   0   0   3       91.86      117.63      1.41 o 
   1   0   3     8664.58     7869.98    101.28 o 
   2   0   3       10.95        5.73      0.14 o 
   3   0   3        0.01        0.08      0.06 o 
   4   0   3     1074.69     1138.34     13.07 o 
   5   0   3       21.22       14.72      0.41 o 
   6   0   3      318.10      310.99      3.79 o 
   7   0   3        1.73        2.27      0.25 o 
   8   0   3       71.83       65.59      1.39 o 
   9   0   3       76.87       77.03      2.01 o 
  10   0   3        0.06       -0.08      0.33 o 
  11   0   3        0.10       -0.22      0.54 o 
  -9   1   3       15.25       20.29      1.12 o 
  -8   1   3        6.63        6.66      0.49 o 
  -7   1   3       33.80       32.67      1.41 o 
  -6   1   3        8.30        4.31      0.37 o 
  -5   1   3        0.09        0.19      0.19 o 
  -4   1   3        0.89        0.62      0.15 o 
  -3   1   3       25.32       22.02      0.51 o 
  -2   1   3      172.89      191.05      2.32 o 
  -1   1   3      198.22      208.67      2.15 o 
   0   1   3       55.79       49.39      0.67 o 
   1   1   3     2225.66     2209.53     21.01 o 
   2   1   3    11388.58    10752.92    102.20 o 
   3   1   3       21.98       16.69      0.42 o 
   4   1   3       16.56       15.79      0.49 o 
   5   1   3       37.99       35.86      0.68 o 
   6   1   3      226.21      235.48      2.94 o 
   7   1   3       65.58       63.95      1.10 o 
   8   1   3       11.54       10.30      0.55 o 
   9   1   3       47.99       46.79      1.60 o 
  10   1   3       12.88       11.42      0.68 o 
  11   1   3       43.89       47.40      1.81 o 
  -8   2   3        1.08        0.39      0.36 o 
  -7   2   3       27.51       25.14      0.77 o 
  -6   2   3       46.97       43.41      2.16 o 
  -5   2   3      116.38      112.97      1.71 o 
  -4   2   3      447.49      462.92      5.38 o 
  -3   2   3      177.01      193.59      2.45 o 
  -2   2   3      299.29      324.24      3.75 o 
  -1   2   3      992.82      990.19      9.56 o 
   0   2   3       49.33       43.32      0.62 o 
   1   2   3       98.47       92.40      1.02 o 
   2   2   3    10962.74    10615.17    127.03 o 
   3   2   3      470.23      526.08      5.14 o 
   4   2   3       24.18       21.41      0.37 o 
   5   2   3      149.09      149.18      1.91 o 
   6   2   3      203.28      208.97      2.61 o 
   7   2   3       44.86       41.23      0.80 o 
   8   2   3      204.74      210.88      2.79 o 
   9   2   3      298.08      317.65      4.04 o 
  10   2   3        2.97        3.43      0.40 o 
  11   2   3        6.28        6.96      0.76 o 
  12   2   3       32.99       32.10      1.50 o 
  -8   3   3        8.09       10.04      0.93 o 
  -7   3   3        3.44        2.27      0.41 o 
  -6   3   3       23.47       19.95      0.68 o 
  -5   3   3       28.49       19.00      0.61 o 
  -4   3   3       83.04       73.49      1.26 o 
  -3   3   3       67.54       62.02      1.07 o 
  -2   3   3      103.95       88.76      1.30 o 
  -1   3   3      383.17      408.04      4.11 o 
   0   3   3       19.08       15.98      0.39 o 
   1   3   3       35.97       34.60      0.49 o 
   2   3   3     1757.43     1877.34     17.90 o 
   3   3   3     2177.04     2254.44     24.23 o 
   4   3   3       58.12       61.93      0.90 o 
   5   3   3        0.04        0.22      0.33 o 
   6   3   3      505.20      523.97      6.02 o 
   7   3   3        9.71       11.06      0.53 o 
   8   3   3        3.68        3.28      0.28 o 
   9   3   3      148.44      147.48      2.14 o 
  10   3   3       63.78       61.15      1.92 o 
  11   3   3        2.28        1.97      0.61 o 
  12   3   3        0.24        0.46      0.58 o 
  -7   4   3       21.14       22.60      1.74 o 
  -6   4   3        1.39        1.29      0.43 o 
  -5   4   3       13.57       12.07      0.52 o 
  -4   4   3        0.77        1.01      0.23 o 
  -3   4   3      294.97      267.26      3.61 o 
  -2   4   3       97.10       95.07      1.39 o 
  -1   4   3       18.30       19.83      0.56 o 
   0   4   3      104.75       98.36      1.18 o 
   1   4   3      886.22      897.98      8.70 o 
   2   4   3       44.12       51.91      0.65 o 
   3   4   3       75.56       71.06      0.82 o 
   4   4   3     1276.05     1338.59     15.33 o 
   5   4   3      238.13      256.60      3.07 o 
   6   4   3        1.70        2.05      0.14 o 
   7   4   3      337.85      377.40      4.51 o 
   8   4   3       11.63        8.45      0.37 o 
   9   4   3       71.98       69.57      1.54 o 
  10   4   3       94.86       95.05      1.96 o 
  11   4   3        1.71        0.77      0.41 o 
  12   4   3        0.05        0.53      0.61 o 
  -6   5   3        0.35        0.04      0.38 o 
  -5   5   3       68.54       70.80      1.67 o 
  -4   5   3        2.96        3.41      0.42 o 
  -3   5   3       51.07       48.76      1.16 o 
  -2   5   3        6.91        4.74      0.32 o 
  -1   5   3      639.00      664.80      6.63 o 
   0   5   3       27.77       26.30      0.50 o 
   1   5   3      268.73      321.26      3.32 o 
   2   5   3      650.01      696.99      6.83 o 
   3   5   3       64.17       69.78      0.98 o 
   4   5   3      125.47      127.26      2.08 o 
   5   5   3      453.57      467.61      6.76 o 
   6   5   3       12.13       13.62      0.54 o 
   7   5   3       97.05       92.61      1.78 o 
   8   5   3      149.10      156.64      2.70 o 
   9   5   3        3.69        3.33      0.46 o 
  10   5   3       42.86       44.93      1.24 o 
  11   5   3        6.44        4.31      0.71 o 
  12   5   3       16.14       15.84      0.90 o 
  -5   6   3       24.61       27.39      1.54 o 
  -4   6   3      137.46      148.00      6.92 o 
  -3   6   3       33.94       37.29      1.10 o 
  -2   6   3      150.67      147.14      2.53 o 
  -1   6   3      315.02      319.21      3.44 o 
   0   6   3        1.64        0.95      0.16 o 
   1   6   3       70.09       71.34      0.97 o 
   2   6   3       31.42       28.85      0.51 o 
   3   6   3      146.58      142.40      1.88 o 
   4   6   3      177.07      170.36      2.72 o 
   5   6   3       19.97       14.04      0.56 o 
   6   6   3        5.68        5.85      0.55 o 
   7   6   3       74.38       74.03      1.55 o 
   8   6   3       46.75       45.93      1.19 o 
   9   6   3       48.54       48.31      1.27 o 
  10   6   3       25.69       23.93      0.88 o 
  11   6   3      224.96      259.74      4.29 o 
  12   6   3       55.11       60.26      2.16 o 
  -4   7   3       17.48       21.38      0.93 o 
  -3   7   3      136.35      154.04      2.81 o 
  -2   7   3       71.39       70.12      1.58 o 
  -1   7   3       72.07       68.41      1.49 o 
   0   7   3       35.18       34.08      0.79 o 
   1   7   3      285.54      299.69      3.75 o 
   2   7   3      524.43      570.42      6.64 o 
   3   7   3       31.80       31.95      0.68 o 
   4   7   3       21.09       23.79      0.76 o 
   5   7   3       10.22        7.94      0.48 o 
   6   7   3      206.46      241.86      3.78 o 
   7   7   3        5.31        5.07      0.48 o 
   8   7   3      472.27      518.92      7.47 o 
   9   7   3       15.66       12.62      1.24 o 
  10   7   3       70.00       69.22      1.78 o 
  11   7   3       18.40       18.03      0.86 o 
  12   7   3       73.65       81.25      3.29 o 
  -3   8   3       11.52       11.61      1.15 o 
  -2   8   3        0.86        1.13      0.38 o 
  -1   8   3       61.57       67.62      1.58 o 
   0   8   3       47.75       44.89      1.12 o 
   1   8   3       47.68       45.29      0.98 o 
   2   8   3      242.10      237.96      3.12 o 
   3   8   3        4.17        4.25      0.33 o 
   4   8   3       10.66        8.98      0.60 o 
   5   8   3       13.31       11.84      0.56 o 
   6   8   3        6.49        2.40      0.35 o 
   7   8   3        0.26        0.60      0.30 o 
   8   8   3       30.37       23.54      0.87 o 
   9   8   3       30.82       27.83      0.98 o 
  10   8   3       53.17       55.96      1.50 o 
  11   8   3       71.87       78.44      1.92 o 
  12   8   3        3.03        2.83      0.76 o 
  -2   9   3        6.49        8.19      0.85 o 
  -1   9   3       56.10       62.17      1.90 o 
   0   9   3       51.05       58.10      2.28 o 
   1   9   3       32.59       30.57      0.82 o 
   2   9   3        1.87        1.05      0.27 o 
   3   9   3        0.79        1.69      1.20 o 
   4   9   3        3.45        2.25      0.40 o 
   5   9   3       36.63       28.26      0.92 o 
   6   9   3        4.29        2.07      0.37 o 
   7   9   3       68.22       63.35      1.55 o 
   8   9   3        0.06        0.39      0.30 o 
   9   9   3       47.29       47.28      1.35 o 
  10   9   3       23.20       21.81      0.95 o 
  11   9   3       65.38       66.16      4.52 o 
  12   9   3        1.74        1.19      0.59 o 
  -1  10   3       45.04       50.40      1.79 o 
   0  10   3        0.52        0.32      0.42 o 
   1  10   3       47.17       49.31      1.98 o 
   2  10   3        0.50        0.26      0.33 o 
   3  10   3       78.25       78.84      1.77 o 
   4  10   3       17.07       14.83      0.73 o 
   5  10   3      135.97      144.99      2.67 o 
   6  10   3       52.03       54.77      1.43 o 
   7  10   3       88.25       90.12      2.08 o 
   8  10   3       56.45       58.98      1.57 o 
   9  10   3       15.20       15.61      0.85 o 
  10  10   3        0.44        0.38      0.41 o 
  11  10   3      220.70      251.04      4.43 o 
   1  11   3       26.35       24.16      1.76 o 
   2  11   3       22.15       18.80      1.05 o 
   3  11   3       24.01       20.63      1.05 o 
   4  11   3       16.82       14.90      0.76 o 
   5  11   3      400.07      428.81     11.28 o 
   6  11   3        0.48        0.74      0.40 o 
   7  11   3      100.50      113.18      2.40 o 
   8  11   3       12.82       13.12      0.85 o 
   9  11   3        7.47        5.83      0.91 o 
  10  11   3        3.24        2.46      0.54 o 
  11  11   3       36.18       34.16      1.33 o 
   3  12   3       36.94       34.88      3.79 o 
   4  12   3       10.42       11.47      0.97 o 
   5  12   3        1.86        2.17      0.58 o 
   6  12   3       47.03       46.79      1.46 o 
   7  12   3        0.02        0.07      0.40 o 
   8  12   3       55.97       55.23      2.33 o 
   9  12   3       43.67       46.07      1.49 o 
  10  12   3       43.05       46.56      1.92 o 
  -7 -12   4        0.32        0.66      0.77 o 
  -6 -12   4        0.31        0.22      0.77 o 
  -5 -12   4        1.10        0.55      0.77 o 
  -4 -12   4        2.52        2.64      0.99 o 
  -3 -12   4        1.03        0.77      0.88 o 
  -2 -12   4        3.36        3.12      0.93 o 
  -8 -11   4       26.94       26.21      1.31 o 
  -7 -11   4        0.03       -0.19      0.50 o 
  -6 -11   4       40.43       41.51      2.20 o 
  -5 -11   4      119.06      129.25      4.39 o 
  -4 -11   4        8.44        8.82      1.43 o 
  -3 -11   4        0.18       -0.22      0.39 o 
  -2 -11   4        3.30        2.83      0.71 o 
  -1 -11   4        4.19        4.08      0.66 o 
   0 -11   4       29.72       32.35      1.65 o 
  -9 -10   4       45.60       47.44      2.64 o 
  -8 -10   4        1.29        1.04      0.54 o 
  -7 -10   4        9.33        8.62      0.85 o 
  -6 -10   4       13.43        9.66      1.37 o 
  -5 -10   4        2.06        0.66      0.36 o 
  -4 -10   4        5.14        2.74      0.60 o 
  -3 -10   4        0.69        0.15      0.42 o 
  -2 -10   4       12.59       12.28      1.70 o 
  -1 -10   4       21.79       23.04      1.05 o 
   0 -10   4        7.53        9.87      0.85 o 
   1 -10   4       39.24       44.54      2.58 o 
   2 -10   4        4.37        2.62      0.66 o 
 -10  -9   4       19.08       15.60      1.43 o 
  -9  -9   4       66.54       75.14      2.29 o 
  -8  -9   4        9.59        7.69      0.78 o 
  -7  -9   4       42.47       44.26      1.19 o 
  -6  -9   4        5.60        6.32      1.39 o 
  -5  -9   4       56.23       56.25      1.30 o 
  -4  -9   4      132.12      127.42      2.24 o 
  -3  -9   4        0.01       -0.27      0.27 o 
  -2  -9   4        0.15       -0.17      0.34 o 
  -1  -9   4        0.51        0.50      0.29 o 
   0  -9   4      163.47      157.82      6.26 o 
   1  -9   4       76.59       79.96      1.68 o 
   2  -9   4       14.77       13.19      0.96 o 
   3  -9   4       11.06        6.99      0.64 o 
 -10  -8   4        4.37        3.74      0.78 o 
  -9  -8   4       49.55       52.71      1.86 o 
  -8  -8   4        1.17        1.21      0.52 o 
  -7  -8   4       20.97       15.49      0.60 o 
  -6  -8   4       11.76       11.88      0.53 o 
  -5  -8   4      213.51      238.69      3.61 o 
  -4  -8   4      381.19      359.00      5.06 o 
  -3  -8   4      312.18      322.81      3.84 o 
  -2  -8   4       83.41       71.63      1.35 o 
  -1  -8   4        1.36        0.72      0.24 o 
   0  -8   4       47.39       43.99      1.05 o 
   1  -8   4       45.03       38.72      1.03 o 
   2  -8   4        7.41        9.96      0.87 o 
   3  -8   4       33.86       35.83      1.07 o 
   4  -8   4       22.68       21.15      0.86 o 
   5  -8   4        9.06       11.36      0.97 o 
 -10  -7   4       15.88       15.93      1.16 o 
  -9  -7   4        8.63        6.01      0.58 o 
  -8  -7   4       10.08       12.02      0.66 o 
  -7  -7   4      246.73      270.91      4.00 o 
  -6  -7   4       51.73       47.89      0.84 o 
  -5  -7   4      464.11      475.36      4.93 o 
  -4  -7   4       69.38       56.17      0.87 o 
  -3  -7   4        1.92        0.87      0.22 o 
  -2  -7   4        3.67        1.42      0.22 o 
  -1  -7   4      245.48      244.80      3.15 o 
   0  -7   4      822.97      807.75     11.29 o 
   1  -7   4      149.11      141.26      2.78 o 
   2  -7   4       14.11       12.77      0.61 o 
   3  -7   4       31.25       30.86      0.93 o 
   4  -7   4        7.56        6.67      0.56 o 
   5  -7   4       13.72       11.34      0.76 o 
   6  -7   4       49.64       62.00      1.94 o 
 -10  -6   4        2.23        1.79      0.43 o 
  -9  -6   4       64.57       73.39      1.71 o 
  -8  -6   4        4.84        3.15      0.33 o 
  -7  -6   4        6.08        7.97      0.42 o 
  -6  -6   4       17.16       14.79      0.43 o 
  -5  -6   4       17.20       18.75      0.47 o 
  -4  -6   4        0.00        0.09      0.14 o 
  -3  -6   4       77.93       68.47      0.96 o 
  -2  -6   4      160.40      159.82      1.84 o 
  -1  -6   4       16.93       15.32      0.49 o 
   0  -6   4       65.47       62.90      1.03 o 
   1  -6   4       40.84       32.48      0.72 o 
   2  -6   4       11.57        9.38      0.50 o 
   3  -6   4        4.75        5.27      0.43 o 
   4  -6   4        0.52       -0.10      0.29 o 
   5  -6   4       27.54       24.67      1.12 o 
   6  -6   4      187.25      245.43      6.81 o 
   7  -6   4       11.30        9.99      1.43 o 
 -10  -5   4       26.84       26.56      1.03 o 
  -9  -5   4      123.69      142.80      2.21 o 
  -8  -5   4        5.53        5.48      0.41 o 
  -7  -5   4       70.18       58.52      1.09 o 
  -6  -5   4        7.44        5.81      0.40 o 
  -5  -5   4      623.98      691.40      6.93 o 
  -4  -5   4       47.18       34.92      0.63 o 
  -3  -5   4      161.85      175.80      1.98 o 
  -2  -5   4        8.02        5.37      0.33 o 
  -1  -5   4       13.63        8.13      0.30 o 
   0  -5   4       12.43       17.11      0.68 o 
   1  -5   4       59.25       47.56      0.83 o 
   2  -5   4       54.52       49.50      1.22 o 
   3  -5   4       31.82       27.75      0.63 o 
   4  -5   4      135.72      137.40      2.87 o 
   5  -5   4       12.04       15.24      0.85 o 
   6  -5   4        0.71        0.71      0.47 o 
   7  -5   4        0.16       -0.33      0.66 o 
   8  -5   4       75.79      100.26      3.73 o 
 -10  -4   4       18.79       13.43      0.76 o 
  -9  -4   4       45.60       49.06      1.12 o 
  -8  -4   4       28.80       33.77      0.84 o 
  -7  -4   4       47.97       43.07      0.92 o 
  -6  -4   4        9.09        3.51      0.25 o 
  -5  -4   4      141.34      133.90      1.62 o 
  -4  -4   4        3.22        1.31      0.19 o 
  -3  -4   4       99.61       87.47      1.09 o 
  -2  -4   4      589.65      681.91      6.71 o 
  -1  -4   4      316.07      336.49      3.44 o 
   0  -4   4       18.61       15.79      0.38 o 
   1  -4   4        0.51        0.42      0.13 o 
   2  -4   4       23.65       14.94      0.40 o 
   3  -4   4      602.26      628.43      7.21 o 
   4  -4   4      432.87      444.61      5.97 o 
   5  -4   4       44.74       56.47      1.59 o 
   6  -4   4        0.46       -0.38      0.44 o 
   7  -4   4       86.35       89.72      3.18 o 
   8  -4   4       75.12       82.47      3.18 o 
 -10  -3   4        0.48        0.18      0.33 o 
  -9  -3   4        0.94        0.91      0.32 o 
  -8  -3   4       44.28       36.87      0.92 o 
  -7  -3   4        5.09        1.71      0.27 o 
  -6  -3   4       58.64       55.61      1.03 o 
  -5  -3   4       89.12       83.50      1.18 o 
  -4  -3   4      421.60      428.31      4.36 o 
  -3  -3   4       24.93       32.51      0.60 o 
  -2  -3   4      379.94      349.41      3.56 o 
  -1  -3   4       17.33       20.21      0.40 o 
   0  -3   4      338.57      402.24      4.58 o 
   1  -3   4      705.52      813.37      8.67 o 
   2  -3   4        0.19        0.38      0.14 o 
   3  -3   4       66.88       67.13      0.99 o 
   4  -3   4        0.08        0.10      0.15 o 
   5  -3   4       21.70       25.24      0.61 o 
   6  -3   4       58.42       56.35      1.24 o 
   7  -3   4      102.36      110.15      2.56 o 
   8  -3   4        1.03        0.88      0.66 o 
   9  -3   4        0.16        0.33      0.66 o 
 -10  -2   4       47.26       51.37      1.84 o 
  -9  -2   4        0.41       -0.31      0.30 o 
  -8  -2   4       55.74       50.11      1.11 o 
  -7  -2   4        8.42        3.47      0.33 o 
  -6  -2   4       33.71       24.76      0.66 o 
  -5  -2   4      131.27      145.43      1.99 o 
  -4  -2   4      138.56      143.20      1.89 o 
  -3  -2   4      491.21      573.30      5.69 o 
  -2  -2   4       14.35        8.89      0.25 o 
  -1  -2   4      445.62      476.46      4.97 o 
   0  -2   4     1672.63     1821.85     20.74 o 
   1  -2   4       91.89       90.10      3.02 o 
   2  -2   4      357.49      370.73      3.73 o 
   3  -2   4     1248.15     1294.85     12.48 o 
   4  -2   4        1.96        1.03      0.15 o 
   5  -2   4      278.72      278.66      3.41 o 
   6  -2   4      133.91      130.63      1.86 o 
   7  -2   4       14.33       11.53      0.48 o 
   8  -2   4        9.89        9.77      1.10 o 
   9  -2   4        1.42        0.99      0.77 o 
  10  -2   4       27.17       30.64      1.98 o 
  -9  -1   4        2.59        2.77      0.42 o 
  -8  -1   4      102.66      108.48      2.06 o 
  -7  -1   4      265.94      274.07      3.82 o 
  -6  -1   4      265.80      256.52      3.33 o 
  -5  -1   4      261.79      260.59      3.24 o 
  -4  -1   4       20.01       19.69      0.51 o 
  -3  -1   4       25.57       31.65      0.53 o 
  -2  -1   4      413.55      471.39      4.69 o 
  -1  -1   4       89.60       89.37      1.10 o 
   0  -1   4        4.15        4.68      0.15 o 
   1  -1   4      425.98      468.07      6.25 o 
   2  -1   4      779.14      769.94      8.34 o 
   3  -1   4      522.74      541.51      5.35 o 
   4  -1   4     1043.50     1126.64     12.48 o 
   5  -1   4       19.18       15.45      0.43 o 
   6  -1   4        0.69        0.45      0.19 o 
   7  -1   4       36.79       39.73      0.85 o 
   8  -1   4       13.00       10.23      0.48 o 
   9  -1   4        0.12        0.04      0.42 o 
  10  -1   4        5.73        4.72      0.99 o 
  -9   0   4       41.30       42.70      1.26 o 
  -8   0   4       44.69       48.29      1.15 o 
  -7   0   4        4.45        4.05      0.57 o 
  -6   0   4        3.26        3.27      0.33 o 
  -5   0   4       22.50       12.54      0.46 o 
  -4   0   4     1251.68     1256.14     14.50 o 
  -3   0   4      261.67      284.56      4.00 o 
  -2   0   4      182.11      163.55      2.03 o 
  -1   0   4      431.15      427.57      4.24 o 
   0   0   4       28.16       29.04      0.42 o 
   1   0   4      656.30      667.68      6.47 o 
   2   0   4      445.14      466.11      4.79 o 
   3   0   4      400.72      415.86      4.14 o 
   4   0   4       18.28       15.68      0.34 o 
   5   0   4     1123.78     1185.85     13.14 o 
   6   0   4       39.84       40.71      1.19 o 
   7   0   4       54.43       54.13      1.01 o 
   8   0   4       83.67       79.59      1.54 o 
   9   0   4        5.52        3.92      0.53 o 
  10   0   4       31.06       29.81      1.81 o 
  11   0   4        7.83        8.78      1.32 o 
  -8   1   4       27.75       26.99      1.00 o 
  -7   1   4        1.85        0.65      0.26 o 
  -6   1   4      241.31      237.50      4.11 o 
  -5   1   4      198.49      188.78      2.55 o 
  -4   1   4       49.89       48.07      0.91 o 
  -3   1   4      218.94      226.16      3.09 o 
  -2   1   4      483.91      499.71      5.60 o 
  -1   1   4      468.17      519.23      5.12 o 
   0   1   4      257.44      252.32      2.81 o 
   1   1   4      770.63      841.46      8.87 o 
   2   1   4       78.14       87.90      1.00 o 
   3   1   4        3.63        1.38      0.13 o 
   4   1   4        7.13        2.23      0.27 o 
   5   1   4      201.69      200.98      2.51 o 
   6   1   4       35.37       37.36      0.73 o 
   7   1   4       16.33       17.24      0.53 o 
   8   1   4       67.25       69.16      1.21 o 
   9   1   4       92.23       93.11      1.55 o 
  10   1   4       20.86       19.27      0.80 o 
  11   1   4        1.46        1.21      0.88 o 
  -8   2   4       21.77       23.97      1.04 o 
  -7   2   4       15.27       16.04      0.66 o 
  -6   2   4       15.58       12.74      0.54 o 
  -5   2   4       12.03        9.43      0.47 o 
  -4   2   4      285.62      283.42      4.41 o 
  -3   2   4      119.93      110.93      1.60 o 
  -2   2   4        0.19       -0.09      0.12 o 
  -1   2   4      172.09      170.99      1.85 o 
   0   2   4       14.86       17.39      0.61 o 
   1   2   4      161.17      161.98      1.86 o 
   2   2   4       33.17       38.39      0.52 o 
   3   2   4        0.02       -0.37      0.18 o 
   4   2   4        1.62        0.38      0.09 o 
   5   2   4      360.51      386.75      3.91 o 
   6   2   4       61.60       57.87      1.01 o 
   7   2   4       50.44       48.26      0.89 o 
   8   2   4        4.79        3.27      0.31 o 
   9   2   4      608.52      674.45      7.89 o 
  10   2   4        0.03       -0.10      0.42 o 
  11   2   4       63.20       68.20      2.13 o 
  12   2   4        0.05       -0.55      0.88 o 
  -7   3   4        0.24       -0.22      0.29 o 
  -6   3   4       56.59       63.82      1.47 o 
  -5   3   4       30.90       28.31      0.85 o 
  -4   3   4      143.64      134.53      1.97 o 
  -3   3   4      182.02      175.99      2.35 o 
  -2   3   4       24.41       19.72      0.76 o 
  -1   3   4     1177.16     1176.25     11.63 o 
   0   3   4      169.86      170.10      1.85 o 
   1   3   4       72.77       67.71      0.86 o 
   2   3   4       28.45       24.84      0.40 o 
   3   3   4       85.70       92.79      1.32 o 
   5   3   4      421.34      471.29      4.70 o 
   6   3   4        8.96        8.08      0.30 o 
   7   3   4       34.78       36.13      0.74 o 
   8   3   4       58.27       53.01      1.01 o 
   9   3   4       39.02       38.16      1.04 o 
  10   3   4      222.57      234.67      3.96 o 
  11   3   4        7.84        6.38      0.79 o 
  12   3   4        0.07       -0.09      0.58 o 
  -6   4   4        8.49        7.77      0.53 o 
  -5   4   4        8.65       10.19      0.68 o 
  -4   4   4       43.68       38.84      0.90 o 
  -3   4   4      685.98      709.26      8.01 o 
  -2   4   4      187.88      198.88      2.58 o 
  -1   4   4       37.53       35.99      0.72 o 
   0   4   4       20.95       15.74      0.49 o 
   1   4   4      560.29      600.96      5.94 o 
   2   4   4      260.66      271.38      2.79 o 
   3   4   4       68.00       69.34      0.85 o 
   4   4   4      294.73      358.11      4.12 o 
   5   4   4      114.78      134.59      1.77 o 
   6   4   4       95.28      101.43      1.43 o 
   7   4   4      125.33      130.57      1.81 o 
   8   4   4      101.26      100.80      1.93 o 
   9   4   4      133.74      134.52      2.43 o 
  10   4   4      141.13      154.40      2.80 o 
  11   4   4        8.77        7.14      0.88 o 
  12   4   4        1.14        0.09      0.55 o 
  -6   5   4       33.02       31.16      1.36 o 
  -5   5   4        1.68        2.04      0.42 o 
  -4   5   4        2.54        2.43      0.34 o 
  -3   5   4        1.45        1.97      0.29 o 
  -2   5   4        8.23        6.86      0.40 o 
  -1   5   4      400.03      404.70      4.80 o 
   0   5   4        6.11        5.03      0.25 o 
   1   5   4      979.88     1014.49      9.87 o 
   2   5   4        0.05        0.22      0.11 o 
   3   5   4       25.01       30.57      0.48 o 
   4   5   4       28.62       29.68      1.53 o 
   5   5   4      176.62      190.00      3.88 o 
   6   5   4       26.65       22.21      1.20 o 
   7   5   4        3.09        1.89      0.30 o 
   8   5   4      295.37      295.36      4.54 o 
   9   5   4        9.27        6.70      0.54 o 
  10   5   4       34.56       31.81      1.01 o 
  11   5   4       32.16       31.37      1.10 o 
  12   5   4        7.85        6.84      1.43 o 
  -5   6   4        1.15        1.25      0.45 o 
  -4   6   4        0.25        0.59      0.36 o 
  -3   6   4       28.27       27.10      0.79 o 
  -2   6   4       25.80       19.10      0.62 o 
  -1   6   4      251.53      268.65      3.37 o 
   0   6   4       67.94       61.08      0.95 o 
   1   6   4       54.83       52.05      0.81 o 
   2   6   4       99.48       93.54      1.18 o 
   3   6   4      797.47      879.70     10.59 o 
   4   6   4        0.06        0.05      0.17 o 
   5   6   4      160.88      174.62      2.82 o 
   6   6   4      105.94      104.28      2.24 o 
   7   6   4       27.83       26.47      0.83 o 
   8   6   4       39.33       36.06      1.04 o 
   9   6   4        3.26        2.39      0.40 o 
  10   6   4        8.11        7.45      0.60 o 
  11   6   4        1.23        0.85      0.39 o 
  12   6   4       38.66       41.19      2.14 o 
  -4   7   4       87.73      104.81      6.07 o 
  -3   7   4        4.62        4.17      0.53 o 
  -2   7   4        5.19        4.68      0.50 o 
  -1   7   4      119.43      121.28      2.25 o 
   0   7   4       39.47       35.74      0.72 o 
   1   7   4       70.18       66.17      1.01 o 
   2   7   4        0.59        0.73      0.18 o 
   3   7   4      176.48      181.26      2.95 o 
   4   7   4      116.80      108.70      1.97 o 
   5   7   4      142.31      155.53      3.37 o 
   6   7   4      132.28      142.97      2.50 o 
   7   7   4        3.17        2.22      0.37 o 
   8   7   4        0.30        0.29      0.28 o 
   9   7   4      113.10      124.05      2.55 o 
  10   7   4        0.42        0.23      0.35 o 
  11   7   4       10.57       10.20      0.83 o 
  12   7   4        0.11       -0.11      0.45 o 
  -3   8   4      111.14      139.99      3.68 o 
  -2   8   4       28.21       28.12      1.03 o 
  -1   8   4       65.22       68.77      1.62 o 
   0   8   4       31.95       37.11      1.09 o 
   1   8   4      199.31      225.13      3.03 o 
   2   8   4        1.10        0.24      0.27 o 
   3   8   4       27.91       26.82      0.83 o 
   4   8   4        5.47        7.32      0.54 o 
   5   8   4        4.13        5.98      0.48 o 
   6   8   4        6.43        3.72      0.41 o 
   7   8   4        5.31        4.91      0.48 o 
   8   8   4       17.94       15.25      0.73 o 
   9   8   4        0.20       -0.19      0.30 o 
  10   8   4        4.28        4.67      0.63 o 
  11   8   4       21.19       22.07      0.97 o 
  12   8   4       20.20       20.13      0.97 o 
  -2   9   4        0.66        0.25      0.55 o 
  -1   9   4       28.59       30.91      2.16 o 
   0   9   4        8.03        7.98      0.95 o 
   1   9   4       13.99       12.43      0.71 o 
   2   9   4      173.61      179.00      3.07 o 
   3   9   4       16.45       16.88      0.71 o 
   4   9   4        0.89        1.22      0.32 o 
   5   9   4        5.72        3.24      0.41 o 
   6   9   4       18.12       13.29      0.67 o 
   7   9   4        1.97        2.59      0.41 o 
   8   9   4        3.14        2.12      0.40 o 
   9   9   4        0.51        0.49      0.33 o 
  10   9   4        3.16        2.08      0.50 o 
  11   9   4       39.25       36.99      1.78 o 
  12   9   4        4.04        4.50      0.68 o 
   0  10   4       85.95      101.90      3.84 o 
   1  10   4       21.88       19.89      1.81 o 
   2  10   4        3.77        3.87      0.53 o 
   3  10   4        1.27        0.99      0.37 o 
   4  10   4       14.64       13.13      0.71 o 
   5  10   4      227.51      243.79      4.05 o 
   6  10   4       23.25       19.16      0.83 o 
   7  10   4        5.85        4.44      0.51 o 
   8  10   4       16.99       14.39      0.80 o 
   9  10   4       77.21       74.61      2.99 o 
  10  10   4       97.25      110.25      2.42 o 
  11  10   4       10.66        6.83      1.20 o 
   1  11   4        5.88        5.60      1.10 o 
   2  11   4        0.72        0.44      0.66 o 
   3  11   4        8.28        8.66      0.78 o 
   4  11   4        0.16        0.38      0.40 o 
   5  11   4      134.53      149.63      2.87 o 
   6  11   4       50.72       45.93      1.38 o 
   7  11   4       46.04       45.03      1.38 o 
   8  11   4        2.21        2.94      0.52 o 
   9  11   4       16.09       16.38      1.44 o 
  10  11   4        3.03        3.07      0.58 o 
  11  11   4        3.70        2.98      0.60 o 
   4  12   4       22.86       21.78      1.20 o 
   5  12   4        0.57        0.56      0.49 o 
   6  12   4       51.26       47.74      1.46 o 
   7  12   4      149.92      170.05      3.88 o 
   8  12   4       16.18       15.50      0.96 o 
   9  12   4      114.52      121.22      8.68 o 
  -5 -12   5        0.92        0.44      0.88 o 
  -4 -12   5       16.61       12.74      1.54 o 
  -3 -12   5       21.05       22.07      1.65 o 
  -7 -11   5      108.72      120.24      4.17 o 
  -6 -11   5        6.22        5.82      1.10 o 
  -5 -11   5       42.90       50.27      1.63 o 
  -4 -11   5       51.47       57.91      2.47 o 
  -3 -11   5      108.51      128.52      2.98 o 
  -2 -11   5       26.93       30.08      1.76 o 
  -1 -11   5       12.18       11.70      1.00 o 
   0 -11   5        2.34        1.58      0.58 o 
  -8 -10   5        2.74        1.87      0.99 o 
  -7 -10   5       14.17       14.58      0.97 o 
  -6 -10   5       22.72       22.05      1.15 o 
  -5 -10   5       18.78       14.66      0.85 o 
  -4 -10   5        0.26        0.82      0.42 o 
  -3 -10   5       45.84       42.14      1.43 o 
  -2 -10   5      131.45      138.28      3.06 o 
  -1 -10   5       21.17       15.78      0.93 o 
   0 -10   5        5.03        4.67      0.69 o 
   1 -10   5       25.38       24.44      1.21 o 
   2 -10   5        9.39        9.20      0.72 o 
  -9  -9   5        2.17        3.95      0.99 o 
  -8  -9   5      102.72      112.01      4.06 o 
  -7  -9   5       13.72       14.91      0.73 o 
  -6  -9   5        2.07        2.45      0.53 o 
  -5  -9   5       31.80       27.90      0.91 o 
  -4  -9   5        5.38        6.48      0.66 o 
  -3  -9   5       11.43       11.01      0.81 o 
  -2  -9   5       91.12       81.57      2.09 o 
  -1  -9   5        0.07       -0.15      0.27 o 
   0  -9   5       38.83       35.37      1.00 o 
   1  -9   5        3.49        2.37      0.42 o 
   2  -9   5       26.66       25.23      0.92 o 
   3  -9   5        1.10        0.32      0.42 o 
  -9  -8   5       65.88       74.54      2.29 o 
  -8  -8   5      107.62      123.89      2.37 o 
  -7  -8   5        0.03       -0.09      0.30 o 
  -6  -8   5        7.66        8.22      0.64 o 
  -5  -8   5        0.04        0.08      0.29 o 
  -4  -8   5      196.83      171.97      2.76 o 
  -3  -8   5       41.62       39.40      0.84 o 
  -2  -8   5      373.47      373.74      6.16 o 
  -1  -8   5       33.06       26.10      0.79 o 
   0  -8   5       15.76       12.15      0.56 o 
   1  -8   5       16.19       13.31      0.69 o 
   2  -8   5        7.35        5.00      0.50 o 
   3  -8   5       76.71       86.35      1.81 o 
   4  -8   5        0.15        0.44      0.37 o 
   5  -8   5        4.55        4.18      0.82 o 
 -10  -7   5        1.81        1.64      0.66 o 
  -9  -7   5        1.41        0.46      0.40 o 
  -8  -7   5        8.12        5.56      0.56 o 
  -7  -7   5       15.47       14.07      0.67 o 
  -6  -7   5       29.49       25.90      0.61 o 
  -5  -7   5        0.81        0.36      0.19 o 
  -4  -7   5        1.18        0.10      0.20 o 
  -3  -7   5       53.63       57.24      1.00 o 
  -2  -7   5      197.04      201.46      2.56 o 
  -1  -7   5        4.89        3.24      0.36 o 
   0  -7   5      283.03      274.90      3.89 o 
   1  -7   5      412.33      415.23      7.81 o 
   2  -7   5       39.95       32.87      0.95 o 
   3  -7   5       52.74       44.99      1.46 o 
   4  -7   5       14.57       11.81      0.71 o 
   5  -7   5        4.60        3.93      0.52 o 
   6  -7   5       89.79      107.44      2.67 o 
 -10  -6   5       24.08       25.15      1.14 o 
  -9  -6   5       37.23       34.44      1.13 o 
  -8  -6   5       27.12       26.15      0.77 o 
  -7  -6   5       21.98       20.37      0.66 o 
  -6  -6   5        0.75        0.11      0.19 o 
  -5  -6   5      447.75      458.80      4.78 o 
  -4  -6   5       99.41      105.86      1.37 o 
  -3  -6   5      219.67      217.29      2.43 o 
  -2  -6   5      121.53      134.04      1.80 o 
  -1  -6   5       18.55       11.64      0.39 o 
   0  -6   5       67.00       72.84      1.37 o 
   1  -6   5      345.00      354.42      4.80 o 
   2  -6   5       42.50       36.97      0.95 o 
   3  -6   5       45.13       44.16      1.11 o 
   4  -6   5       56.59       50.15      1.46 o 
   5  -6   5        6.63        3.65      0.46 o 
   6  -6   5        0.01       -0.12      0.37 o 
   7  -6   5        0.50        0.19      0.50 o 
 -10  -5   5       11.77       10.37      1.02 o 
  -9  -5   5        3.79        2.48      0.38 o 
  -8  -5   5        1.90        1.27      0.30 o 
  -7  -5   5       76.04       66.99      1.25 o 
  -6  -5   5       35.61       41.00      0.87 o 
  -5  -5   5      157.50      134.79      1.67 o 
  -4  -5   5        4.09        2.99      0.25 o 
  -3  -5   5      114.15      113.09      1.40 o 
  -2  -5   5       43.89       48.95      0.73 o 
  -1  -5   5       54.87       60.29      0.97 o 
   0  -5   5        3.43        2.99      0.56 o 
   1  -5   5      962.46     1003.81     12.33 o 
   2  -5   5      513.14      499.68      6.49 o 
   3  -5   5      184.23      166.70      2.59 o 
   4  -5   5        0.52        0.05      0.27 o 
   5  -5   5        8.32        4.37      0.48 o 
   6  -5   5       57.47       60.32      1.46 o 
   7  -5   5        0.91        1.15      0.47 o 
   8  -5   5       37.73       45.14      1.76 o 
 -10  -4   5       19.50       20.86      1.33 o 
  -9  -4   5        5.96        4.37      0.54 o 
  -8  -4   5        0.39        0.16      0.27 o 
  -7  -4   5       43.82       48.84      1.01 o 
  -6  -4   5        5.00        3.83      0.32 o 
  -5  -4   5      407.31      391.95      4.12 o 
  -4  -4   5        3.00        3.53      0.28 o 
  -3  -4   5       32.12       28.97      0.57 o 
  -2  -4   5       40.47       36.97      0.60 o 
  -1  -4   5      355.87      355.38      4.25 o 
   0  -4   5       38.63       34.01      0.62 o 
   1  -4   5       36.26       25.18      0.51 o 
   2  -4   5        0.59        1.20      0.21 o 
   3  -4   5       22.35       22.07      0.67 o 
   4  -4   5      536.14      568.39      7.36 o 
   5  -4   5      310.61      298.71      4.26 o 
   6  -4   5       22.29       19.43      0.97 o 
   7  -4   5        0.88        0.92      0.55 o 
   8  -4   5       13.16       13.18      1.43 o 
  -9  -3   5       27.04       29.17      0.89 o 
  -8  -3   5       56.84       50.69      2.66 o 
  -7  -3   5       13.88       15.65      0.57 o 
  -6  -3   5       48.43       47.96      0.98 o 
  -5  -3   5      390.24      389.55      4.62 o 
  -4  -3   5      545.60      541.80      5.48 o 
  -3  -3   5      219.27      244.90      2.65 o 
  -2  -3   5      542.46      578.17      5.74 o 
  -1  -3   5      418.50      449.82      5.73 o 
   0  -3   5      185.98      233.04      3.40 o 
   1  -3   5       93.99      100.82      1.60 o 
   2  -3   5      413.37      432.65      5.56 o 
   3  -3   5      960.23     1039.29     11.11 o 
   4  -3   5       24.24       18.06      1.28 o 
   5  -3   5       12.18       11.03      0.53 o 
   6  -3   5       89.65       90.37      2.17 o 
   7  -3   5       15.36       11.71      0.85 o 
   8  -3   5       86.99       98.94      3.40 o 
   9  -3   5        0.46        0.00      0.77 o 
  -9  -2   5        3.32        2.97      0.41 o 
  -8  -2   5        2.90        2.20      0.35 o 
  -7  -2   5        1.07        0.39      0.26 o 
  -6  -2   5      374.97      343.35     10.15 o 
  -5  -2   5       74.39       78.59      1.79 o 
  -4  -2   5       74.70       71.20      1.14 o 
  -3  -2   5       34.35       36.61      0.61 o 
  -2  -2   5      583.12      685.67      6.75 o 
  -1  -2   5      295.87      288.06      2.97 o 
   0  -2   5      215.76      248.13      2.57 o 
   1  -2   5      235.68      252.99      6.52 o 
   2  -2   5      111.91      124.66      1.61 o 
   3  -2   5       97.65      101.78      1.19 o 
   4  -2   5       72.49       75.68      0.99 o 
   5  -2   5       12.85        8.39      0.36 o 
   6  -2   5      299.29      315.02      5.46 o 
   7  -2   5      589.85      636.59     12.13 o 
   8  -2   5       15.16       18.58      0.97 o 
   9  -2   5       41.49       42.83      2.09 o 
  10  -2   5      147.27      185.69      5.49 o 
  -9  -1   5        4.76        3.33      0.45 o 
  -8  -1   5        0.32       -0.05      0.28 o 
  -7  -1   5       71.02       67.62      1.47 o 
  -6  -1   5       29.87       33.82      0.82 o 
  -5  -1   5       11.78        4.69      0.32 o 
  -4  -1   5        8.71        6.01      0.32 o 
  -3  -1   5        4.31        3.53      0.29 o 
  -2  -1   5       86.33       77.31      0.99 o 
  -1  -1   5      501.15      503.51      5.00 o 
   0  -1   5      341.28      378.16      3.79 o 
   1  -1   5       85.08      102.27      1.17 o 
   2  -1   5       16.23       11.63      0.46 o 
   3  -1   5       93.16      103.18      1.21 o 
   4  -1   5       30.79       30.75      0.53 o 
   5  -1   5       47.77       47.59      0.74 o 
   6  -1   5       59.52       54.48      1.05 o 
   7  -1   5        5.21        4.02      0.32 o 
   8  -1   5        0.68        0.14      0.30 o 
   9  -1   5        1.58        1.21      0.47 o 
  10  -1   5        9.93       10.54      1.21 o 
  -8   0   5       95.23      101.08      2.07 o 
  -7   0   5       71.61       68.99      2.48 o 
  -6   0   5        0.14        0.23      0.24 o 
  -5   0   5      527.46      482.08      6.05 o 
  -4   0   5       40.38       35.41      0.78 o 
  -3   0   5       38.30       40.10      0.94 o 
  -2   0   5        0.61        0.23      0.10 o 
  -1   0   5      408.92      431.69      4.33 o 
   0   0   5        0.42        0.35      0.08 o 
   1   0   5      112.72      109.70      1.25 o 
   2   0   5      182.57      177.72      2.00 o 
   3   0   5        0.01        0.27      0.09 o 
   4   0   5      722.73      761.99      7.47 o 
   5   0   5        1.67        0.49      0.12 o 
   6   0   5       22.46       22.77      0.50 o 
   7   0   5        0.78        0.69      0.27 o 
   8   0   5        1.89        0.97      0.26 o 
   9   0   5       39.23       38.69      1.07 o 
  10   0   5        1.02        0.33      0.66 o 
  -8   1   5      183.20      228.73      3.75 o 
  -7   1   5       10.73       11.65      0.61 o 
  -6   1   5        1.41        0.51      0.26 o 
  -5   1   5        0.07        0.07      0.21 o 
  -4   1   5      375.20      361.64      6.91 o 
  -3   1   5        8.21        6.67      0.35 o 
  -2   1   5        6.88        9.68      0.73 o 
  -1   1   5      158.39      186.03      2.02 o 
   0   1   5      258.42      248.47      2.59 o 
   1   1   5       21.71       25.59      0.42 o 
   2   1   5     1265.18     1320.25     12.68 o 
   3   1   5      132.83      163.41      1.78 o 
   4   1   5      537.76      585.49      5.80 o 
   5   1   5       89.27       89.39      1.12 o 
   6   1   5       73.19       68.96      0.97 o 
   7   1   5       55.04       58.44      1.03 o 
   8   1   5       69.62       67.91      1.23 o 
   9   1   5      595.99      659.51      7.74 o 
  10   1   5        3.37        2.64      0.99 o 
  11   1   5        0.00       -0.33      0.77 o 
  -7   2   5       26.99       28.79      1.01 o 
  -6   2   5      204.82      219.21      5.88 o 
  -5   2   5       10.63        7.52      0.51 o 
  -4   2   5       11.97       13.48      0.49 o 
  -3   2   5        0.00       -0.05      0.13 o 
  -2   2   5        4.26        4.30      0.40 o 
  -1   2   5      517.10      547.21      5.46 o 
   0   2   5      421.37      440.55      4.41 o 
   1   2   5      436.84      447.50      4.46 o 
   2   2   5      363.25      365.95      3.67 o 
   3   2   5     3430.16     3580.66     37.79 o 
   4   2   5      557.38      591.84      5.84 o 
   5   2   5       73.06       71.40      0.94 o 
   6   2   5      138.60      136.12      1.76 o 
   7   2   5       11.58       12.98      0.37 o 
   8   2   5       24.79       24.37      0.63 o 
   9   2   5       59.77       57.80      1.00 o 
  10   2   5       26.04       25.83      0.91 o 
  11   2   5       37.40       37.66      2.31 o 
  12   2   5       21.36       24.38      1.98 o 
  -7   3   5       15.90       15.36      0.81 o 
  -6   3   5       27.42       29.76      0.89 o 
  -5   3   5       25.77       20.02      0.66 o 
  -4   3   5       26.74       18.87      1.06 o 
  -3   3   5       80.55       73.72      1.28 o 
  -2   3   5       76.42       71.08      1.19 o 
  -1   3   5        3.04        1.24      0.18 o 
   0   3   5      518.75      544.12      5.41 o 
   1   3   5        1.68        1.40      0.14 o 
   2   3   5       71.82       67.45      0.86 o 
   3   3   5       19.14       17.88      0.34 o 
   4   3   5     2086.04     2381.47     22.68 o 
   5   3   5       87.11       90.45      1.29 o 
   6   3   5       47.76       45.01      0.81 o 
   7   3   5        0.85        0.54      0.19 o 
   8   3   5        0.97        0.82      0.41 o 
   9   3   5       51.27       48.69      1.01 o 
  10   3   5        4.24        2.87      0.43 o 
  11   3   5      141.98      160.85      3.78 o 
  12   3   5       13.27       11.97      1.76 o 
  -6   4   5       12.86       14.70      0.70 o 
  -5   4   5        5.39        5.93      0.48 o 
  -4   4   5        1.21        0.36      0.22 o 
  -3   4   5       38.38       37.82      0.86 o 
  -2   4   5        9.53        6.00      0.45 o 
  -1   4   5      203.63      205.56      2.32 o 
   0   4   5        4.86        1.99      0.29 o 
   1   4   5      109.76      116.50      1.39 o 
   2   4   5      465.01      468.53      4.69 o 
   3   4   5       67.56       66.36      0.85 o 
   4   4   5     3090.70     3283.66     58.90 o 
   5   4   5       20.07       15.04      0.54 o 
   6   4   5      110.25      105.45      1.51 o 
   7   4   5       22.19       19.59      0.51 o 
   8   4   5      147.34      152.79      2.12 o 
   9   4   5       78.77       77.98      1.73 o 
  10   4   5       22.02       19.22      0.88 o 
  11   4   5      205.65      219.77      4.93 o 
  12   4   5       15.27       16.88      1.21 o 
  -5   5   5        0.17        0.27      0.31 o 
  -4   5   5        0.25       -0.04      0.24 o 
  -3   5   5       48.02       54.07      1.12 o 
  -2   5   5      334.01      341.89      4.20 o 
  -1   5   5      385.51      403.06      4.79 o 
   0   5   5       82.05       84.86      1.15 o 
   1   5   5      348.23      359.07      3.73 o 
   2   5   5       19.13       19.46      0.51 o 
   3   5   5        1.10        0.23      0.12 o 
   4   5   5        0.61        0.33      0.14 o 
   5   5   5        0.05        0.08      0.13 o 
   6   5   5      118.47      125.63      2.21 o 
   7   5   5      172.97      172.77      2.88 o 
   8   5   5      228.80      237.75      7.53 o 
   9   5   5      235.83      246.99      3.97 o 
  10   5   5       32.42       32.63      1.48 o 
  11   5   5       36.57       34.54      1.14 o 
  12   5   5       28.51       28.53      2.25 o 
  -4   6   5        8.98        7.63      0.56 o 
  -3   6   5       28.87       28.19      0.84 o 
  -2   6   5       34.81       32.66      0.84 o 
  -1   6   5      203.83      207.78      2.79 o 
   0   6   5       13.13       11.94      0.49 o 
   1   6   5       91.23       92.01      1.25 o 
   2   6   5       15.04       12.60      0.36 o 
   3   6   5      155.32      163.63      1.95 o 
   4   6   5       93.20       90.03      1.72 o 
   5   6   5        4.17        3.07      0.35 o 
   6   6   5       59.69       53.51      1.23 o 
   7   6   5       12.88        8.17      0.92 o 
   8   6   5      213.11      220.88      3.61 o 
   9   6   5        5.52        5.13      0.50 o 
  10   6   5      176.36      190.26      3.63 o 
  11   6   5      147.06      166.49      3.57 o 
  12   6   5       41.80       39.71      1.77 o 
  -3   7   5        0.44        0.11      0.38 o 
  -2   7   5        0.03        0.15      0.25 o 
  -1   7   5        1.04        0.67      0.28 o 
   0   7   5      147.93      157.38      2.23 o 
   1   7   5       52.32       50.98      0.86 o 
   2   7   5        4.95        3.00      0.31 o 
   3   7   5      116.20      126.36      2.25 o 
   4   7   5       26.63       30.24      0.90 o 
   5   7   5       63.75       67.43      1.92 o 
   6   7   5        0.44        0.44      0.24 o 
   7   7   5       90.54       89.97      1.86 o 
   8   7   5       89.34       93.71      1.95 o 
   9   7   5       49.82       50.99      1.38 o 
  10   7   5       30.40       29.44      1.03 o 
  11   7   5       21.67       16.47      1.24 o 
  12   7   5        0.83        0.12      0.48 o 
  -2   8   5        3.04        2.67      0.53 o 
  -1   8   5        4.44        4.03      0.53 o 
   0   8   5        0.00        0.41      0.29 o 
   1   8   5       56.41       57.61      1.15 o 
   2   8   5      170.02      181.09      3.06 o 
   3   8   5      100.82      112.34      2.20 o 
   4   8   5      137.09      137.77      2.46 o 
   5   8   5       15.89       11.12      0.60 o 
   6   8   5       48.83       42.42      1.15 o 
   7   8   5        5.73        2.78      0.42 o 
   8   8   5        0.62        0.04      0.30 o 
   9   8   5       12.27       11.64      1.01 o 
  10   8   5       13.66       13.20      0.91 o 
  11   8   5       15.26       13.94      0.98 o 
  12   8   5        1.65        1.29      0.51 o 
  -1   9   5       22.74       25.06      1.31 o 
   0   9   5       19.43       20.60      1.12 o 
   1   9   5       34.89       30.82      1.31 o 
   2   9   5       14.45       12.87      0.67 o 
   3   9   5       78.80       74.45      2.33 o 
   4   9   5       16.13       18.28      0.77 o 
   5   9   5        0.02       -0.05      0.28 o 
   6   9   5        2.32        4.28      0.88 o 
   7   9   5       12.05       12.57      0.71 o 
   8   9   5      217.09      243.14      4.10 o 
   9   9   5       51.72       47.62      1.52 o 
  10   9   5       18.28       18.99      0.88 o 
  11   9   5        8.56        8.88      0.78 o 
  12   9   5       44.93       44.47      1.47 o 
   0  10   5        0.08        0.38      0.53 o 
   1  10   5       24.67       23.33      1.28 o 
   2  10   5       38.98       38.38      1.59 o 
   3  10   5       28.51       25.56      0.96 o 
   4  10   5       85.99       85.93      1.93 o 
   5  10   5       10.90       12.46      0.76 o 
   6  10   5       15.62       13.46      1.46 o 
   7  10   5       32.08       29.92      1.09 o 
   8  10   5      141.35      152.60      2.96 o 
   9  10   5       15.18       16.32      0.88 o 
  10  10   5        7.72        6.61      0.83 o 
  11  10   5        2.49        1.79      0.56 o 
   2  11   5       10.95       10.31      1.98 o 
   3  11   5       45.94       42.39      1.33 o 
   4  11   5       32.16       31.68      1.15 o 
   5  11   5       19.31       20.19      0.90 o 
   6  11   5       19.54       15.80      1.21 o 
   7  11   5       10.30        6.78      0.63 o 
   8  11   5       43.27       41.82      1.40 o 
   9  11   5       20.40       17.37      0.88 o 
  10  11   5       55.46       55.25      4.03 o 
  11  11   5        2.66        2.28      0.56 o 
   4  12   5        4.05        4.26      0.67 o 
   5  12   5       44.23       45.07      3.07 o 
   6  12   5        0.01       -0.15      0.41 o 
   7  12   5       72.85       71.53      1.87 o 
   8  12   5      106.76      108.38      5.56 o 
   9  12   5       52.71       57.11      2.05 o 
  -6 -11   6       71.35       67.97      2.96 o 
  -5 -11   6        0.24       -0.03      0.50 o 
  -4 -11   6        0.32        0.00      0.50 o 
  -3 -11   6       30.02       35.39      1.43 o 
  -2 -11   6       14.39       15.00      1.01 o 
  -1 -11   6        0.13        0.05      0.47 o 
  -7 -10   6        3.10        2.96      0.88 o 
  -6 -10   6       12.73       10.97      0.93 o 
  -5 -10   6        0.16       -0.03      0.42 o 
  -4 -10   6        2.36        1.17      0.55 o 
  -3 -10   6        0.16        0.37      0.42 o 
  -2 -10   6        5.47        4.50      0.82 o 
  -1 -10   6       33.76       39.10      1.47 o 
   0 -10   6        3.15        1.87      0.53 o 
   1 -10   6        0.54       -0.16      0.49 o 
   2 -10   6       11.03       11.38      0.80 o 
  -8  -9   6       81.69      106.28      2.67 o 
  -7  -9   6       61.54       76.87      2.86 o 
  -6  -9   6        1.48        1.95      0.50 o 
  -5  -9   6        5.08        6.75      0.70 o 
  -4  -9   6        9.26        7.38      0.77 o 
  -3  -9   6       19.52       18.52      0.92 o 
  -2  -9   6       22.69       20.84      0.93 o 
  -1  -9   6        1.55        0.49      0.33 o 
   0  -9   6       45.23       40.05      1.11 o 
   1  -9   6        1.08        0.03      0.33 o 
   2  -9   6        7.79        6.08      0.60 o 
   3  -9   6        4.42        3.62      0.53 o 
  -9  -8   6        0.01       -0.88      0.54 o 
  -8  -8   6       59.26       66.46      1.97 o 
  -7  -8   6        0.52        0.21      0.42 o 
  -6  -8   6       74.29       77.75      1.65 o 
  -5  -8   6       64.85       65.43      1.53 o 
  -4  -8   6      123.65      114.49      2.09 o 
  -3  -8   6      104.79      103.95      2.03 o 
  -2  -8   6       32.37       26.56      0.80 o 
  -1  -8   6       96.25       91.13      1.72 o 
   0  -8   6       18.85       16.14      0.66 o 
   1  -8   6        2.52        2.20      0.37 o 
   2  -8   6        2.66        1.80      0.45 o 
   3  -8   6        9.32        9.63      0.66 o 
   4  -8   6        0.17        0.29      0.42 o 
  -9  -7   6       61.08       66.74      1.70 o 
  -8  -7   6       12.90       12.78      0.78 o 
  -7  -7   6       27.26       24.07      0.86 o 
  -6  -7   6        2.35        1.91      0.31 o 
  -5  -7   6      178.55      187.18      2.82 o 
  -4  -7   6        1.19        1.29      0.26 o 
  -3  -7   6        0.09        0.66      0.24 o 
  -2  -7   6      214.61      192.74      2.88 o 
  -1  -7   6       67.17       61.38      1.30 o 
   0  -7   6        1.05        1.62      0.32 o 
   1  -7   6       28.91       21.60      0.76 o 
   2  -7   6        4.53        2.94      0.39 o 
   3  -7   6       22.01       23.86      0.90 o 
   4  -7   6        3.06        2.25      0.43 o 
   5  -7   6       12.16       12.00      0.94 o 
   6  -7   6       35.32       40.66      2.68 o 
  -9  -6   6       38.11       44.92      1.37 o 
  -8  -6   6        1.93        1.33      0.33 o 
  -7  -6   6        0.07       -0.01      0.24 o 
  -6  -6   6       16.82       14.09      0.51 o 
  -5  -6   6       54.40       50.00      0.87 o 
  -4  -6   6      611.95      650.19      6.58 o 
  -3  -6   6      205.81      220.87      2.78 o 
  -2  -6   6       77.11       58.71      1.18 o 
  -1  -6   6      135.33      120.70      1.98 o 
   0  -6   6       38.29       34.96      0.88 o 
   1  -6   6        0.18        0.22      0.23 o 
   2  -6   6      223.82      216.24      3.24 o 
   3  -6   6       82.37       78.53      1.62 o 
   4  -6   6      104.91      108.97      2.08 o 
   5  -6   6        0.59        0.74      0.37 o 
   6  -6   6       62.09       69.45      1.68 o 
   7  -6   6        1.58        1.03      0.58 o 
  -9  -5   6        0.07       -0.24      0.33 o 
  -8  -5   6       11.88       12.31      0.67 o 
  -7  -5   6       15.38       14.22      0.56 o 
  -6  -5   6      261.64      270.55      3.44 o 
  -5  -5   6      243.84      245.43      3.14 o 
  -4  -5   6        8.81        4.05      0.28 o 
  -3  -5   6        6.72        8.29      0.36 o 
  -2  -5   6      102.36       98.07      1.25 o 
  -1  -5   6      249.06      261.71      3.13 o 
   0  -5   6      350.62      366.45      6.16 o 
   1  -5   6      376.64      364.70      4.89 o 
   2  -5   6        3.01        1.43      0.30 o 
   3  -5   6       78.11       68.43      1.41 o 
   4  -5   6      112.84      116.38      2.08 o 
   5  -5   6       25.86       21.51      0.82 o 
   6  -5   6       16.75       14.33      0.75 o 
   7  -5   6        6.96        5.81      0.60 o 
   8  -5   6       48.34       58.53      2.75 o 
  -9  -4   6        3.98        3.40      0.43 o 
  -8  -4   6        9.49        6.32      0.48 o 
  -7  -4   6        0.26        0.34      0.26 o 
  -6  -4   6        8.05        3.89      0.40 o 
  -5  -4   6      142.38      143.06      2.05 o 
  -4  -4   6      499.46      507.16      5.21 o 
  -3  -4   6       18.05       14.09      0.39 o 
  -2  -4   6      204.90      213.53      2.36 o 
  -1  -4   6       51.92       54.65      0.89 o 
   0  -4   6       65.45       71.96      1.13 o 
   1  -4   6      120.39      125.50      1.98 o 
   2  -4   6       19.20       15.59      0.56 o 
   3  -4   6        2.58        1.76      0.29 o 
   4  -4   6      118.66      114.63      2.00 o 
   5  -4   6      211.54      214.40      3.26 o 
   6  -4   6      141.49      147.84      2.55 o 
   7  -4   6        6.77        5.45      0.54 o 
   8  -4   6        3.25        1.49      0.53 o 
  -9  -3   6        6.78        4.83      0.49 o 
  -8  -3   6        0.72        0.66      0.30 o 
  -7  -3   6       51.90       55.70      1.32 o 
  -6  -3   6        8.72        8.84      0.48 o 
  -5  -3   6       47.37       38.68      0.84 o 
  -4  -3   6      142.48      150.97      2.08 o 
  -3  -3   6      602.44      657.94      7.33 o 
  -2  -3   6       24.49       18.31      0.42 o 
  -1  -3   6       56.28       72.58      2.80 o 
   0  -3   6      104.34      127.70      1.47 o 
   1  -3   6        3.23        4.37      0.33 o 
   2  -3   6       16.48       12.25      0.46 o 
   3  -3   6      267.53      253.05      3.54 o 
   4  -3   6      338.54      352.71      4.76 o 
   5  -3   6       37.94       36.60      0.96 o 
   6  -3   6        1.40        1.81      0.33 o 
   7  -3   6      183.12      187.27      3.06 o 
   8  -3   6        5.33        4.04      0.50 o 
   9  -3   6        5.26        6.11      1.10 o 
  -9  -2   6        0.57       -0.07      0.35 o 
  -8  -2   6        2.61        2.13      0.37 o 
  -7  -2   6        3.68        1.42      0.32 o 
  -6  -2   6        0.45        0.14      0.22 o 
  -5  -2   6       17.69       11.58      0.46 o 
  -4  -2   6      169.65      164.72      2.21 o 
  -3  -2   6      120.79      120.13      1.49 o 
  -2  -2   6      145.62      161.34      1.84 o 
  -1  -2   6       12.17        8.69      0.27 o 
   0  -2   6      186.62      221.56      2.60 o 
   1  -2   6     1323.11     1432.73     15.40 o 
   2  -2   6        1.07        0.09      0.12 o 
   3  -2   6       53.84       52.99      0.87 o 
   4  -2   6       42.02       47.84      0.85 o 
   5  -2   6       17.44       15.13      0.47 o 
   6  -2   6      165.90      162.77      2.59 o 
   7  -2   6       44.45       38.37      1.05 o 
   8  -2   6       35.06       33.13      1.01 o 
   9  -2   6        1.96        1.54      0.44 o 
  10  -2   6       18.73       22.94      1.32 o 
  -8  -1   6        3.88        2.16      0.38 o 
  -7  -1   6       60.12       63.82      1.32 o 
  -6  -1   6        2.11        0.98      0.27 o 
  -5  -1   6       63.80       50.06      1.01 o 
  -4  -1   6        1.72        0.66      0.19 o 
  -3  -1   6      136.72      127.93      1.77 o 
  -2  -1   6      102.09      111.20      1.36 o 
  -1  -1   6      485.06      492.78      4.96 o 
   0  -1   6      265.09      275.44      2.88 o 
   1  -1   6        3.35        0.73      0.09 o 
   2  -1   6      150.96      159.56      2.02 o 
   3  -1   6       82.30       94.28      1.34 o 
   4  -1   6       85.99       84.01      1.06 o 
   5  -1   6      150.22      151.25      2.05 o 
   6  -1   6       26.82       23.59      0.71 o 
   7  -1   6      101.17      103.70      1.64 o 
   8  -1   6       14.26       11.90      0.87 o 
   9  -1   6        2.75        1.83      0.42 o 
  10  -1   6        0.26        0.00      0.47 o 
  -8   0   6        0.45        0.08      0.33 o 
  -7   0   6       45.79       43.78      1.22 o 
  -6   0   6       50.04       51.27      1.11 o 
  -5   0   6        4.58        1.05      0.24 o 
  -4   0   6      326.29      349.41      4.24 o 
  -3   0   6       51.35       42.17      0.83 o 
  -2   0   6       82.47       85.64      1.28 o 
  -1   0   6      281.62      316.52      3.30 o 
   0   0   6       27.10       24.43      0.44 o 
   1   0   6       17.44       16.78      0.35 o 
   2   0   6      634.57      705.82      6.93 o 
   3   0   6      608.54      635.81      6.29 o 
   4   0   6      204.15      221.23      2.44 o 
   5   0   6       28.08       29.34      0.54 o 
   6   0   6       13.40       13.93      0.38 o 
   7   0   6       54.82       50.29      0.99 o 
   8   0   6      106.50      107.65      1.70 o 
   9   0   6      129.84      138.01      2.10 o 
  10   0   6       54.50       59.85      2.42 o 
  11   0   6       48.90       56.77      2.42 o 
  -7   1   6        5.76        5.13      0.94 o 
  -6   1   6       17.42       15.18      0.60 o 
  -5   1   6        4.05        3.77      0.38 o 
  -4   1   6      327.07      335.32      4.10 o 
  -3   1   6      214.41      213.41      2.76 o 
  -2   1   6        4.15        4.75      0.38 o 
  -1   1   6      181.00      180.58      2.26 o 
   0   1   6        3.82        3.72      0.24 o 
   1   1   6       16.13       12.82      0.31 o 
   2   1   6      188.58      211.25      2.24 o 
   3   1   6      322.12      377.10      3.83 o 
   4   1   6       80.16       83.45      1.05 o 
   5   1   6      126.74      138.17      1.64 o 
   6   1   6      272.48      267.25      2.89 o 
   7   1   6       87.01       83.76      1.19 o 
   8   1   6        2.98        3.78      0.28 o 
   9   1   6        4.39        3.81      0.43 o 
  10   1   6      106.99      115.94      2.20 o 
  11   1   6        8.70        8.89      1.10 o 
  -7   2   6       22.76       20.85      0.79 o 
  -6   2   6        8.84        8.79      0.55 o 
  -5   2   6       54.93       53.26      1.15 o 
  -4   2   6       29.93       28.10      0.94 o 
  -3   2   6        2.51        1.11      0.24 o 
  -2   2   6        3.64        1.39      0.19 o 
  -1   2   6      125.88      135.54      1.58 o 
   0   2   6      197.53      213.49      2.31 o 
   1   2   6      108.43      121.79      1.40 o 
   2   2   6       66.26       73.35      0.96 o 
   3   2   6       29.60       29.60      0.50 o 
   4   2   6      356.41      389.57      3.97 o 
   5   2   6       36.46       30.54      0.73 o 
   6   2   6      134.14      146.33      1.73 o 
   7   2   6       96.02       98.78      1.46 o 
   8   2   6        8.59        5.66      0.37 o 
   9   2   6        3.19        2.46      0.31 o 
  10   2   6       25.16       23.86      0.85 o 
  11   2   6       37.18       36.09      1.59 o 
  -6   3   6       35.81       34.00      1.09 o 
  -5   3   6       13.95       12.98      0.72 o 
  -4   3   6        1.19        1.32      0.27 o 
  -3   3   6      109.44      109.85      1.73 o 
  -2   3   6        4.50        2.85      0.33 o 
  -1   3   6       17.26       14.28      0.52 o 
   0   3   6      351.11      373.03      3.85 o 
   1   3   6        0.18        0.09      0.11 o 
   2   3   6      247.01      256.15      2.69 o 
   4   3   6     2562.64     2805.83     26.69 o 
   5   3   6        0.67        0.62      0.15 o 
   6   3   6       27.17       24.75      0.60 o 
   7   3   6        5.53        5.33      0.41 o 
   8   3   6        7.38        6.03      0.55 o 
   9   3   6        6.73        5.43      0.40 o 
  10   3   6       34.10       32.50      0.84 o 
  11   3   6       84.91       87.76      2.45 o 
  12   3   6        7.05        7.80      1.54 o 
  -5   4   6       28.89       26.31      1.09 o 
  -4   4   6       23.09       20.75      0.71 o 
  -3   4   6       35.35       32.60      0.82 o 
  -2   4   6      229.30      230.47      3.02 o 
  -1   4   6      134.56      142.16      1.99 o 
   0   4   6       92.69       92.64      1.21 o 
   1   4   6       23.90       21.68      0.46 o 
   2   4   6       70.19       73.38      0.98 o 
   3   4   6        0.89        0.05      0.11 o 
   4   4   6      529.05      589.61      5.86 o 
   5   4   6      142.40      172.62      2.24 o 
   6   4   6      358.55      371.45      4.40 o 
   7   4   6      247.10      245.44      3.56 o 
   8   4   6      395.25      425.12      5.11 o 
   9   4   6       56.36       54.34      1.34 o 
  10   4   6      268.95      289.27      5.18 o 
  11   4   6      114.92      123.64      2.47 o 
  12   4   6       12.16       10.87      1.76 o 
  -5   5   6        1.64        1.71      0.39 o 
  -4   5   6        0.25        0.37      0.30 o 
  -3   5   6       59.13       59.50      1.22 o 
  -2   5   6        1.11        0.85      0.24 o 
  -1   5   6      325.65      339.61      4.16 o 
   0   5   6       18.76       15.98      0.68 o 
   1   5   6        6.95        7.57      0.30 o 
   2   5   6      111.49      113.32      1.39 o 
   3   5   6       39.53       37.54      0.62 o 
   4   5   6       21.19       24.63      0.56 o 
   5   5   6        8.20        5.45      0.49 o 
   6   5   6      565.43      600.23      8.36 o 
   7   5   6       13.80       14.77      0.64 o 
   8   5   6       40.96       38.55      1.09 o 
   9   5   6        3.74        3.65      1.07 o 
  10   5   6       13.39       12.49      0.82 o 
  11   5   6       68.26       67.35      2.06 o 
  12   5   6       61.98       63.91      1.68 o 
  -4   6   6        3.43        1.51      0.40 o 
  -3   6   6        1.73        1.41      0.33 o 
  -2   6   6        7.89        5.82      0.51 o 
  -1   6   6      238.55      248.30      3.26 o 
   0   6   6      186.64      205.90      2.74 o 
   1   6   6       22.16       20.48      0.51 o 
   2   6   6        1.52        1.28      0.19 o 
   3   6   6        5.92        5.54      0.63 o 
   4   6   6        0.65        0.57      0.24 o 
   5   6   6        7.80        4.90      0.53 o 
   6   6   6       53.75       56.87      1.35 o 
   7   6   6       79.86       79.99      1.70 o 
   8   6   6       12.77       10.20      0.64 o 
   9   6   6        1.78        0.65      0.35 o 
  10   6   6       17.94       15.63      0.79 o 
  11   6   6        3.20        2.92      0.58 o 
  12   6   6       60.74       60.29      4.11 o 
  -3   7   6        0.63        0.07      0.35 o 
  -2   7   6        0.08        0.35      0.31 o 
  -1   7   6       11.70       12.19      0.59 o 
   0   7   6        1.50        0.84      0.30 o 
   1   7   6       53.73       55.25      1.05 o 
   2   7   6        1.63        1.04      0.30 o 
   3   7   6      279.50      286.57      4.37 o 
   4   7   6        3.59        2.45      0.33 o 
   5   7   6       14.72       13.62      0.62 o 
   6   7   6       29.07       29.58      0.91 o 
   7   7   6        5.73        6.70      0.54 o 
   8   7   6        3.31        2.41      0.41 o 
   9   7   6       41.55       40.27      1.21 o 
  10   7   6        5.25        3.15      0.53 o 
  11   7   6       19.37       19.33      0.91 o 
  12   7   6       25.61       25.08      1.08 o 
  -2   8   6      131.23      165.66      3.72 o 
  -1   8   6       28.16       30.50      1.55 o 
   0   8   6        0.78        0.29      0.44 o 
   1   8   6        1.40        1.11      0.42 o 
   2   8   6      137.01      146.18      3.21 o 
   3   8   6       29.68       25.53      0.87 o 
   4   8   6       40.08       41.17      1.13 o 
   5   8   6        1.24        1.85      0.35 o 
   6   8   6        9.48        9.27      0.68 o 
   7   8   6        0.06       -0.04      0.28 o 
   8   8   6       58.64       61.60      1.78 o 
   9   8   6        2.68        2.74      0.48 o 
  10   8   6       92.56      101.34      2.23 o 
  11   8   6       22.29       22.07      0.99 o 
  12   8   6       27.61       22.90      2.26 o 
  -1   9   6        0.86        0.47      0.61 o 
   0   9   6        2.76        3.11      0.66 o 
   1   9   6       23.52       21.70      1.16 o 
   2   9   6        0.33        0.24      0.38 o 
   3   9   6        5.91        7.68      0.88 o 
   4   9   6        1.18        1.20      0.38 o 
   5   9   6        6.46        3.98      0.51 o 
   6   9   6        3.42        4.46      0.53 o 
   7   9   6        6.56        7.09      0.60 o 
   8   9   6       35.61       31.36      1.21 o 
   9   9   6        0.95        0.50      0.37 o 
  10   9   6       16.58       17.68      0.89 o 
  11   9   6       26.30       29.30      1.17 o 
  12   9   6       64.77       72.21      1.94 o 
   1  10   6       10.46        9.59      1.00 o 
   2  10   6        4.74        5.28      0.73 o 
   3  10   6        0.02       -0.17      0.37 o 
   4  10   6       11.91       11.34      0.76 o 
   5  10   6        0.83        0.63      0.37 o 
   6  10   6        0.70        0.55      0.35 o 
   7  10   6        6.68        6.63      0.94 o 
   8  10   6        0.17       -0.38      0.33 o 
   9  10   6        4.24        2.91      0.51 o 
  10  10   6       11.52       11.60      0.86 o 
  11  10   6       28.31       25.73      1.14 o 
   3  11   6       93.78      102.71      9.72 o 
   4  11   6        0.46       -0.13      0.41 o 
   5  11   6       15.03       11.21      1.04 o 
   6  11   6       40.23       44.01      1.38 o 
   7  11   6        8.66        9.22      0.75 o 
   8  11   6        0.01        0.03      0.43 o 
   9  11   6        0.22        0.20      0.43 o 
  10  11   6        0.88        0.69      0.46 o 
   6  12   6        0.96        0.80      0.46 o 
   7  12   6      349.02      379.49     30.34 o 
   8  12   6       17.38       18.55      1.06 o 
  -5 -11   7       38.61       47.74      2.58 o 
  -4 -11   7       30.06       30.98      1.36 o 
  -3 -11   7        0.16        0.11      0.50 o 
  -2 -11   7       31.47       31.50      1.43 o 
  -7 -10   7        1.36        1.87      0.88 o 
  -6 -10   7       39.63       43.89      1.87 o 
  -5 -10   7        7.92        6.81      0.88 o 
  -4 -10   7        0.79        0.05      0.47 o 
  -3 -10   7       22.52       25.37      1.26 o 
  -2 -10   7       23.88       25.44      1.20 o 
  -1 -10   7        2.76        1.25      0.82 o 
   0 -10   7        1.14        0.84      0.50 o 
   1 -10   7        9.01        8.85      1.25 o 
  -7  -9   7       11.34       14.06      1.43 o 
  -6  -9   7        9.55        8.17      0.81 o 
  -5  -9   7       13.33       14.19      0.85 o 
  -4  -9   7       54.63       49.08      1.59 o 
  -3  -9   7       46.01       52.40      2.64 o 
  -2  -9   7       37.14       34.47      1.00 o 
  -1  -9   7       10.87       10.99      0.69 o 
   0  -9   7        2.38        1.24      0.37 o 
   1  -9   7        0.90        0.62      0.40 o 
   2  -9   7        1.76        1.52      0.43 o 
   3  -9   7       10.94       12.20      0.83 o 
  -8  -8   7        9.55        9.39      0.93 o 
  -7  -8   7        2.59        2.21      0.88 o 
  -6  -8   7        1.40        0.33      0.55 o 
  -5  -8   7       12.56        9.92      0.81 o 
  -4  -8   7       76.60       80.89      1.61 o 
  -3  -8   7        0.80       -0.01      0.27 o 
  -2  -8   7       36.80       29.10      0.87 o 
  -1  -8   7       23.02       18.61      1.13 o 
   0  -8   7       18.86       17.25      0.71 o 
   1  -8   7       76.41       73.82      1.62 o 
   2  -8   7        3.40        2.70      0.43 o 
   3  -8   7       72.91       80.81      4.79 o 
   4  -8   7        0.27        0.19      0.41 o 
  -8  -7   7        0.05       -0.16      0.42 o 
  -7  -7   7       14.06       13.40      1.48 o 
  -6  -7   7        8.15        6.66      0.55 o 
  -5  -7   7       39.17       42.42      1.05 o 
  -4  -7   7        6.59        5.69      0.47 o 
  -3  -7   7       28.80       26.35      0.79 o 
  -2  -7   7      164.12      149.45      2.44 o 
  -1  -7   7      362.32      369.47      5.05 o 
   0  -7   7        1.66        1.29      0.33 o 
   1  -7   7       34.14       28.60      1.23 o 
   2  -7   7      135.37      124.04      3.92 o 
   3  -7   7       19.60       18.01      0.76 o 
   4  -7   7       73.82       80.08      1.77 o 
   5  -7   7        0.00       -0.54      0.42 o 
  -8  -6   7       15.83       14.22      0.76 o 
  -7  -6   7        0.60        0.74      0.30 o 
  -6  -6   7       29.46       30.98      0.81 o 
  -5  -6   7        2.30        1.10      0.26 o 
  -4  -6   7        1.28        0.57      0.24 o 
  -3  -6   7      101.01      102.04      1.81 o 
  -2  -6   7       72.71       58.41      1.24 o 
  -1  -6   7       97.68      103.03      2.07 o 
   0  -6   7       68.65       67.98      1.38 o 
   1  -6   7      142.12      129.00      2.21 o 
   2  -6   7      181.45      173.08      2.78 o 
   3  -6   7       90.76       83.91      1.70 o 
   4  -6   7        0.20        0.28      0.30 o 
   5  -6   7       26.09       29.81      1.46 o 
   6  -6   7        0.06       -0.43      0.40 o 
  -8  -5   7        1.60        0.59      0.33 o 
  -7  -5   7       10.28        7.62      0.68 o 
  -6  -5   7        6.61        6.58      0.45 o 
  -5  -5   7       27.94       26.31      0.70 o 
  -4  -5   7       84.79       86.14      1.24 o 
  -3  -5   7      104.81      103.42      1.38 o 
  -2  -5   7       12.00        8.27      0.68 o 
  -1  -5   7      349.42      361.98      4.87 o 
   0  -5   7        2.54        1.85      0.30 o 
   1  -5   7      222.04      219.95      3.24 o 
   2  -5   7      146.82      136.24      2.28 o 
   3  -5   7       96.25       97.39      1.83 o 
   4  -5   7       44.73       42.49      1.12 o 
   5  -5   7        0.16        0.26      0.30 o 
   6  -5   7        4.86        4.27      0.51 o 
   7  -5   7        4.94        3.37      0.56 o 
  -8  -4   7       43.76       46.86      1.48 o 
  -7  -4   7      139.88      155.89      5.37 o 
  -6  -4   7      109.18      108.47      1.77 o 
  -5  -4   7        8.14        5.19      0.46 o 
  -4  -4   7       21.23       23.96      0.64 o 
  -3  -4   7       15.85       14.55      0.41 o 
  -2  -4   7      378.08      407.30      4.25 o 
  -1  -4   7      145.20      142.08      1.68 o 
   0  -4   7      102.47      104.01      1.75 o 
   1  -4   7        5.68        7.74      0.45 o 
   2  -4   7      358.33      365.46      4.93 o 
   3  -4   7      574.72      588.62      7.63 o 
   4  -4   7      145.34      145.64      2.42 o 
   5  -4   7        4.78        3.60      0.46 o 
   6  -4   7        0.14       -0.08      0.30 o 
   7  -4   7       11.20        7.29      0.61 o 
   8  -4   7        2.89        4.24      1.18 o 
  -8  -3   7       11.96        9.58      0.62 o 
  -7  -3   7       21.45       22.52      0.73 o 
  -6  -3   7       70.80       80.51      1.46 o 
  -5  -3   7       82.28       84.67      1.44 o 
  -4  -3   7      139.07      135.56      1.96 o 
  -3  -3   7      725.36      743.20      7.44 o 
  -2  -3   7        1.27        0.51      0.15 o 
  -1  -3   7      139.66      152.12      1.76 o 
   0  -3   7      141.60      142.44      1.65 o 
   1  -3   7       81.89       90.00      1.56 o 
   2  -3   7      177.09      185.21      2.74 o 
   3  -3   7       64.02       59.22      1.22 o 
   4  -3   7      391.40      401.96      5.65 o 
   5  -3   7      149.14      149.03      2.46 o 
   6  -3   7        0.13       -0.20      0.27 o 
   7  -3   7        9.88        6.45      0.58 o 
   8  -3   7       16.10       16.75      0.89 o 
   9  -3   7        1.76        1.94      0.58 o 
  -8  -2   7        4.09        4.57      0.62 o 
  -7  -2   7       33.48       28.76      0.88 o 
  -6  -2   7        1.59        0.35      0.24 o 
  -5  -2   7        2.38        0.81      0.24 o 
  -4  -2   7       94.61       93.28      1.49 o 
  -3  -2   7       34.90       30.57      1.17 o 
  -2  -2   7       58.22       59.48      0.89 o 
  -1  -2   7        9.61       12.08      0.35 o 
   0  -2   7       53.66       49.60      0.73 o 
   2  -2   7       82.51       87.78      1.30 o 
   3  -2   7        1.76        1.60      0.41 o 
   4  -2   7      199.09      207.62      3.05 o 
   5  -2   7       24.55       24.19      0.73 o 
   6  -2   7      187.70      197.28      3.05 o 
   7  -2   7       38.14       40.47      1.18 o 
   8  -2   7      120.62      132.33      2.40 o 
   9  -2   7       43.28       43.17      1.24 o 
  10  -2   7        5.97        6.58      0.76 o 
  -8  -1   7       38.14       43.73      1.16 o 
  -7  -1   7      109.37      121.86      2.14 o 
  -6  -1   7       14.70       11.24      0.98 o 
  -5  -1   7        7.74        8.59      0.59 o 
  -4  -1   7        6.38        3.96      0.32 o 
  -3  -1   7      190.99      194.44      2.54 o 
  -2  -1   7       57.04       51.19      0.80 o 
  -1  -1   7      284.12      330.87      3.48 o 
   0  -1   7       57.67       58.24      0.82 o 
   1  -1   7       13.16        7.54      0.22 o 
   2  -1   7      653.74      740.27     11.49 o 
   3  -1   7       28.61       28.45      0.63 o 
   4  -1   7        0.09        0.16      0.17 o 
   5  -1   7       12.28        9.08      0.55 o 
   6  -1   7      207.17      196.02      2.58 o 
   7  -1   7       10.39        9.30      1.13 o 
   8  -1   7        0.98        0.74      0.33 o 
   9  -1   7        4.08        3.95      0.50 o 
  10  -1   7        0.05        0.02      0.53 o 
  -7   0   7       33.84       32.61      1.09 o 
  -6   0   7        4.51        2.54      0.35 o 
  -5   0   7      117.67      116.33      1.85 o 
  -4   0   7      226.98      213.80      2.85 o 
  -3   0   7       31.01       27.27      0.67 o 
  -2   0   7       46.25       48.35      0.89 o 
  -1   0   7       13.68       10.59      0.31 o 
   0   0   7      253.83      266.97      2.86 o 
   1   0   7       11.85        8.97      0.40 o 
   2   0   7      476.10      553.64      5.54 o 
   3   0   7       65.52       65.74      0.89 o 
   4   0   7       20.40       17.28      0.49 o 
   5   0   7      324.22      345.28      4.10 o 
   6   0   7       64.99       65.26      1.13 o 
   7   0   7        1.27        0.40      0.24 o 
   8   0   7       21.74       18.62      0.65 o 
   9   0   7        5.69        4.34      0.48 o 
  10   0   7       36.12       31.08      1.27 o 
  11   0   7       10.35        8.57      1.10 o 
  -7   1   7       31.33       29.43      1.07 o 
  -6   1   7       27.63       24.14      1.32 o 
  -5   1   7        5.31        4.33      0.39 o 
  -4   1   7       67.43       57.48      1.13 o 
  -3   1   7        5.42        3.14      0.31 o 
  -2   1   7      117.22      117.33      1.70 o 
  -1   1   7       33.02       27.90      0.53 o 
   0   1   7      158.33      162.43      1.88 o 
   1   1   7       70.07       78.37      1.03 o 
   2   1   7        0.08        0.35      0.11 o 
   3   1   7      250.97      261.74      2.79 o 
   4   1   7      153.37      157.31      1.80 o 
   5   1   7       77.35       78.18      1.06 o 
   6   1   7       52.29       47.12      0.77 o 
   7   1   7      318.14      325.95      3.97 o 
   8   1   7       40.97       36.41      0.84 o 
   9   1   7        1.27        1.93      0.40 o 
  10   1   7       41.40       38.80      1.13 o 
  11   1   7       10.43       12.74      1.21 o 
  -6   2   7        5.16        5.39      0.56 o 
  -5   2   7       12.85       12.73      0.67 o 
  -4   2   7        7.47        6.83      0.43 o 
  -3   2   7      322.93      325.77      4.06 o 
  -2   2   7       50.80       47.36      0.94 o 
  -1   2   7       31.08       34.69      0.74 o 
   0   2   7       44.64       45.02      0.71 o 
   1   2   7      323.51      330.75      3.43 o 
   2   2   7       17.19       20.15      0.42 o 
   3   2   7      753.30      831.10      8.14 o 
   4   2   7       62.06       65.07      0.90 o 
   5   2   7        3.47        1.84      0.18 o 
   6   2   7        3.34        1.08      0.17 o 
   7   2   7      337.53      354.66      4.32 o 
   8   2   7        9.49        6.75      0.40 o 
   9   2   7       42.46       40.63      1.08 o 
  10   2   7       43.17       41.79      1.14 o 
  11   2   7       34.82       35.98      1.14 o 
  -6   3   7      181.33      227.95      4.06 o 
  -5   3   7       14.95       16.37      0.68 o 
  -4   3   7       10.49        8.98      0.52 o 
  -3   3   7        0.48        0.48      0.23 o 
  -2   3   7       66.89       62.68      1.16 o 
  -1   3   7        5.44        4.02      0.31 o 
   0   3   7       79.36       78.11      1.08 o 
   1   3   7        0.31        1.42      0.43 o 
   2   3   7       73.24       70.01      0.95 o 
   3   3   7       10.56        7.49      0.27 o 
   4   3   7       39.20       34.11      0.58 o 
   5   3   7      128.29      118.31      1.82 o 
   6   3   7       45.25       45.48      0.87 o 
   7   3   7      173.23      180.12      2.42 o 
   8   3   7        2.06        1.20      0.26 o 
   9   3   7        0.00       -0.16      0.24 o 
  10   3   7       69.42       72.59      2.96 o 
  11   3   7      289.74      333.22      9.22 o 
  12   3   7       46.50       48.32      2.86 o 
  -5   4   7        0.72        0.15      0.34 o 
  -4   4   7        9.76       11.77      0.62 o 
  -3   4   7       62.34       60.77      2.01 o 
  -2   4   7      178.04      180.54      2.51 o 
  -1   4   7       76.52       72.83      1.26 o 
   0   4   7       44.99       40.19      0.84 o 
   1   4   7       52.34       51.15      0.81 o 
   2   4   7        3.60        2.47      0.20 o 
   3   4   7      185.98      183.15      2.06 o 
   4   4   7       84.46       87.14      1.10 o 
   5   4   7      343.34      384.77      5.20 o 
   6   4   7      110.17      109.94      1.61 o 
   7   4   7       11.61        6.89      0.42 o 
   8   4   7        4.23        3.13      0.63 o 
   9   4   7       61.03       61.23      1.48 o 
  10   4   7        4.16        2.81      0.48 o 
  11   4   7       27.36       28.26      1.29 o 
  12   4   7        1.04        1.49      0.69 o 
  -4   5   7      128.29      153.08      2.68 o 
  -3   5   7       16.11       15.97      0.64 o 
  -2   5   7      128.73      139.75      2.15 o 
  -1   5   7       55.22       59.35      1.15 o 
   0   5   7      204.91      213.07      2.81 o 
   1   5   7       14.54       12.25      0.38 o 
   2   5   7       89.47       84.44      1.53 o 
   3   5   7      182.14      198.31      2.23 o 
   4   5   7        9.36        7.39      0.37 o 
   5   5   7       13.79        9.15      0.49 o 
   6   5   7      233.15      239.83      3.76 o 
   7   5   7       10.66        5.67      0.49 o 
   8   5   7       47.54       46.88      1.22 o 
   9   5   7       11.95        8.83      0.66 o 
  10   5   7      111.10      110.87      3.33 o 
  11   5   7        5.64        4.76      0.60 o 
  12   5   7        0.11        0.23      0.61 o 
  -3   6   7        4.50        4.33      0.43 o 
  -2   6   7        6.09        5.59      0.45 o 
  -1   6   7        9.52        8.78      0.60 o 
   0   6   7      142.01      154.57      2.25 o 
   1   6   7        1.67        1.68      0.24 o 
   2   6   7       89.04       93.68      1.29 o 
   3   6   7       56.84       62.14      1.07 o 
   4   6   7        2.19        1.76      0.33 o 
   5   6   7       61.66       53.58      1.25 o 
   6   6   7       83.99       90.22      1.82 o 
   7   6   7      149.84      154.49      3.70 o 
   8   6   7      170.39      173.30     11.85 o 
   9   6   7      142.31      145.67      2.75 o 
  10   6   7        0.68        0.14      0.35 o 
  11   6   7        1.62        2.07      0.49 o 
  12   6   7      115.40      127.46      2.66 o 
  -2   7   7        0.60        0.71      0.43 o 
  -1   7   7        0.04       -0.25      0.27 o 
   0   7   7       50.11       48.23      1.08 o 
   1   7   7      245.04      282.27      9.22 o 
   2   7   7        5.72        3.75      0.42 o 
   3   7   7        1.66        1.59      0.35 o 
   4   7   7        6.41        5.63      0.48 o 
   5   7   7       33.11       33.87      1.00 o 
   6   7   7        1.17        0.81      0.31 o 
   7   7   7       23.52       20.94      0.81 o 
   8   7   7        0.34        0.82      0.33 o 
   9   7   7       65.54       55.65      1.56 o 
  10   7   7       92.35       94.15      2.10 o 
  11   7   7        2.35        1.26      0.45 o 
  12   7   7       60.60       65.52      1.80 o 
  -1   8   7        2.36        2.55      0.61 o 
   0   8   7        1.50        1.36      0.50 o 
   1   8   7      130.67      145.50      3.48 o 
   2   8   7        0.21       -0.16      0.42 o 
   3   8   7       11.54        8.79      0.62 o 
   4   8   7        1.94        1.09      0.31 o 
   5   8   7      199.69      206.15      3.46 o 
   6   8   7        5.60        3.95      0.46 o 
   7   8   7        0.95        0.80      0.31 o 
   8   8   7       17.68       15.36      0.76 o 
   9   8   7        1.34        1.48      0.42 o 
  10   8   7       21.08       21.37      1.20 o 
  11   8   7       97.09      100.86      5.53 o 
  12   8   7        2.35        0.50      0.50 o 
   0   9   7        0.45        0.55      0.54 o 
   1   9   7        0.01        0.56      0.66 o 
   2   9   7       32.53       30.41      2.53 o 
   3   9   7       82.86       84.78      3.00 o 
   4   9   7        0.00       -0.26      0.32 o 
   5   9   7      132.42      149.48      2.79 o 
   6   9   7        6.45        5.51      0.53 o 
   7   9   7       20.33       21.28      0.90 o 
   8   9   7        0.01       -0.02      0.31 o 
   9   9   7       20.68       17.73      0.86 o 
  10   9   7       43.55       47.88      1.63 o 
  11   9   7        3.07        1.27      0.51 o 
   2  10   7        0.01        0.38      0.53 o 
   3  10   7        8.01        7.89      1.21 o 
   4  10   7      155.27      175.15      4.27 o 
   5  10   7        0.14        0.13      0.38 o 
   6  10   7        2.96        2.39      0.50 o 
   7  10   7       48.50       50.05      1.53 o 
   8  10   7        1.99        1.39      0.45 o 
   9  10   7        3.20        1.95      0.49 o 
  10  10   7        0.86        0.65      0.50 o 
  11  10   7       10.90       12.28      0.92 o 
   4  11   7       19.29       19.34      1.27 o 
   5  11   7        9.65       12.17      0.83 o 
   6  11   7        8.83        7.90      0.71 o 
   7  11   7       18.31       14.07      0.86 o 
   8  11   7        0.19        0.48      0.46 o 
   9  11   7        0.36        0.18      0.42 o 
  10  11   7       32.39       27.55      1.65 o 
  -5 -10   8       19.59       21.24      1.16 o 
  -4 -10   8       20.51       19.99      1.12 o 
  -3 -10   8       20.94       23.26      1.43 o 
  -2 -10   8       21.46       20.69      1.12 o 
  -1 -10   8        1.13        1.74      0.99 o 
   0 -10   8        0.69        1.10      0.54 o 
  -6  -9   8        0.11       -0.66      0.66 o 
  -5  -9   8       10.95       11.53      1.10 o 
  -4  -9   8        3.61        3.13      0.62 o 
  -3  -9   8       21.15       21.78      1.12 o 
  -2  -9   8        8.42        8.83      0.64 o 
  -1  -9   8      133.18      148.02      2.62 o 
   0  -9   8       87.87      105.76      2.12 o 
   1  -9   8        0.00       -0.36      0.37 o 
   2  -9   8        0.06       -0.19      0.40 o 
  -7  -8   8      130.05      162.52      4.94 o 
  -6  -8   8       33.18       34.70      1.87 o 
  -5  -8   8        0.68        1.28      0.50 o 
  -4  -8   8       29.46       34.87      1.00 o 
  -3  -8   8       64.81       64.40      1.45 o 
  -2  -8   8        9.41        5.16      0.91 o 
  -1  -8   8        0.02        0.12      0.29 o 
   0  -8   8        1.79        1.61      0.50 o 
   1  -8   8        3.26        3.54      0.48 o 
   2  -8   8        0.24       -0.28      0.33 o 
   3  -8   8       17.57       18.01      0.88 o 
   4  -8   8        4.60        5.56      0.64 o 
  -7  -7   8        5.84        5.60      0.99 o 
  -6  -7   8        1.84        2.18      0.50 o 
  -5  -7   8       13.45       14.33      1.04 o 
  -4  -7   8       77.70       85.50      1.70 o 
  -3  -7   8        4.52        3.25      0.42 o 
  -2  -7   8       20.99       14.60      0.75 o 
  -1  -7   8       15.53       12.74      0.60 o 
   0  -7   8        2.37        1.27      0.35 o 
   1  -7   8        0.67        0.51      0.30 o 
   2  -7   8       16.38       15.24      0.74 o 
   3  -7   8        5.14        4.77      0.53 o 
   4  -7   8        0.29       -0.31      0.37 o 
   5  -7   8       18.71       18.68      0.90 o 
  -8  -6   8        0.54        0.38      0.38 o 
  -7  -6   8        7.03        6.39      0.51 o 
  -6  -6   8       19.39       16.06      0.69 o 
  -5  -6   8        1.29        0.75      0.42 o 
  -4  -6   8        0.60        0.26      0.27 o 
  -3  -6   8        2.95        2.48      0.38 o 
  -2  -6   8      155.26      140.41      2.36 o 
  -1  -6   8       79.56       72.55      1.54 o 
   0  -6   8       50.66       44.46      1.11 o 
   1  -6   8        4.48        4.53      0.46 o 
   2  -6   8        9.29       11.36      0.63 o 
   3  -6   8       30.16       30.64      1.27 o 
   4  -6   8       25.50       24.62      0.92 o 
   5  -6   8        1.96        2.12      0.48 o 
   6  -6   8        0.98        0.85      0.41 o 
  -8  -5   8        6.63        3.83      0.54 o 
  -7  -5   8        4.83        3.84      0.42 o 
  -6  -5   8       18.69       17.00      0.63 o 
  -5  -5   8        8.62        7.86      0.70 o 
  -4  -5   8       10.48        9.72      0.46 o 
  -3  -5   8      557.31      612.11      7.91 o 
  -2  -5   8       10.13        5.81      0.43 o 
  -1  -5   8      114.20      119.81      2.04 o 
   0  -5   8      186.11      198.41      3.03 o 
   1  -5   8      259.06      249.19      3.65 o 
   2  -5   8      271.95      287.01      5.23 o 
   3  -5   8       21.44       19.77      0.83 o 
   4  -5   8       95.54       90.70      1.81 o 
   5  -5   8        2.16        1.11      0.37 o 
   6  -5   8       13.79       12.89      0.80 o 
   7  -5   8        1.22        0.30      0.43 o 
  -8  -4   8        1.20        0.87      0.39 o 
  -7  -4   8       34.83       36.51      0.97 o 
  -6  -4   8       43.78       38.67      0.97 o 
  -5  -4   8        3.62        1.96      0.30 o 
  -4  -4   8       42.00       43.32      0.93 o 
  -3  -4   8      141.20      135.55      1.73 o 
  -2  -4   8        1.89        1.23      0.24 o 
  -1  -4   8      307.74      331.42      4.53 o 
   0  -4   8       58.67       54.82      1.18 o 
   1  -4   8      215.13      211.22      3.14 o 
   2  -4   8       61.37       62.99      1.35 o 
   3  -4   8      517.91      530.50      6.99 o 
   4  -4   8        4.68        4.49      0.45 o 
   5  -4   8      353.35      370.96      5.26 o 
   6  -4   8       65.61       65.89      1.55 o 
   7  -4   8        7.87        7.20      0.65 o 
   8  -4   8       13.80       15.38      0.92 o 
  -7  -3   8        0.42        0.33      0.30 o 
  -6  -3   8        0.18       -0.26      0.26 o 
  -5  -3   8       33.08       29.17      0.79 o 
  -4  -3   8       44.40       39.72      0.89 o 
  -3  -3   8      753.92      790.95      8.86 o 
  -2  -3   8       48.63       44.38      0.76 o 
  -1  -3   8       76.65       78.38      1.08 o 
   0  -3   8        0.01        0.10      0.17 o 
   1  -3   8        1.45        0.24      0.21 o 
   2  -3   8       50.16       40.38      0.96 o 
   3  -3   8        4.80        4.42      0.42 o 
   4  -3   8      577.28      592.87      7.71 o 
   5  -3   8        3.89        2.99      0.41 o 
   6  -3   8        5.41        6.32      0.58 o 
   7  -3   8       19.29       18.28      0.77 o 
   8  -3   8        0.46        0.19      0.40 o 
   9  -3   8        6.37        6.81      0.67 o 
  -7  -2   8        4.77        3.43      0.43 o 
  -6  -2   8       14.28       12.66      0.61 o 
  -5  -2   8        5.29        5.33      0.42 o 
  -4  -2   8       12.02        7.37      0.54 o 
  -3  -2   8      200.54      205.22      2.70 o 
  -2  -2   8       57.15       51.25      0.94 o 
  -1  -2   8       20.54       17.74      0.45 o 
   0  -2   8        1.14        0.99      0.23 o 
   1  -2   8       89.48      103.23      1.49 o 
   2  -2   8      235.83      266.05      3.27 o 
   3  -2   8       26.02       20.20      0.67 o 
   4  -2   8        0.07        0.05      0.24 o 
   5  -2   8      102.75      102.04      1.86 o 
   6  -2   8      125.66      123.96      2.18 o 
   7  -2   8       16.78       14.32      1.05 o 
   8  -2   8       61.84       67.29      1.55 o 
   9  -2   8       20.08       20.36      0.90 o 
  -7  -1   8        2.02        1.46      0.39 o 
  -6  -1   8        9.18        6.62      0.50 o 
  -5  -1   8       16.08       12.14      0.56 o 
  -4  -1   8       64.26       58.48      1.15 o 
  -3  -1   8      183.99      189.86      2.57 o 
  -2  -1   8      290.93      312.37      3.78 o 
  -1  -1   8       55.31       65.07      1.04 o 
   0  -1   8      539.53      576.41      6.18 o 
   1  -1   8       72.76       85.58      1.38 o 
   2  -1   8       14.66       22.33      0.54 o 
   3  -1   8       36.11       36.99      0.76 o 
   4  -1   8        5.99        6.54      0.43 o 
   5  -1   8      164.87      172.64      3.96 o 
   6  -1   8        2.20        1.82      0.35 o 
   7  -1   8       44.88       40.92      1.75 o 
   8  -1   8        1.89        1.11      0.35 o 
   9  -1   8       71.69       74.49      1.66 o 
  10  -1   8       12.34       11.09      0.92 o 
  -7   0   8       23.16       17.70      3.73 o 
  -6   0   8       44.85       40.28      1.62 o 
  -5   0   8        3.81        1.77      0.32 o 
  -4   0   8      119.55      110.58      1.79 o 
  -3   0   8       24.63       19.93      0.82 o 
  -2   0   8       28.09       23.07      0.62 o 
  -1   0   8       53.74       56.58      1.00 o 
   0   0   8       31.87       25.80      0.81 o 
   1   0   8        3.95        2.08      0.19 o 
   2   0   8       70.72       71.22      0.97 o 
   3   0   8        0.14        0.25      0.15 o 
   4   0   8       12.51        8.06      0.56 o 
   5   0   8       95.86       84.59      1.36 o 
   6   0   8      191.72      198.49      2.64 o 
   7   0   8       24.29       21.66      0.65 o 
   8   0   8       74.72       74.76      1.53 o 
   9   0   8      254.87      283.09      5.21 o 
  10   0   8       12.00       11.30      0.92 o 
  11   0   8        0.96        0.55      0.77 o 
  -6   1   8        5.37        4.22      0.45 o 
  -5   1   8       12.71       12.19      0.62 o 
  -4   1   8       14.17       13.41      0.54 o 
  -3   1   8      269.20      254.16      3.29 o 
  -2   1   8       17.23       13.30      0.49 o 
  -1   1   8        2.18        1.53      0.21 o 
   0   1   8        0.17        0.16      0.14 o 
   1   1   8        2.45        1.68      0.18 o 
   2   1   8        0.08        0.27      0.14 o 
   3   1   8        1.03        0.72      0.14 o 
   4   1   8      229.68      215.59      2.41 o 
   5   1   8       30.43       36.45      0.76 o 
   6   1   8        1.21        0.43      0.20 o 
   7   1   8        0.03       -0.01      0.20 o 
   8   1   8       10.80        9.31      0.60 o 
   9   1   8       90.64       88.80      2.19 o 
  10   1   8       95.32      103.33      2.44 o 
  11   1   8       19.96       19.21      1.43 o 
  -6   2   8       24.96       28.44      1.87 o 
  -5   2   8        5.59        5.32      0.54 o 
  -4   2   8        0.13       -0.07      0.24 o 
  -3   2   8        0.01       -0.30      0.22 o 
  -2   2   8       28.32       23.64      0.67 o 
  -1   2   8       18.95       15.60      0.52 o 
   0   2   8       60.69       63.78      0.95 o 
   1   2   8       58.58       62.48      0.92 o 
   2   2   8       18.87       14.50      0.52 o 
   3   2   8      416.60      447.61      4.59 o 
   4   2   8       92.51       98.66      1.27 o 
   5   2   8        1.11        0.33      0.17 o 
   6   2   8        0.06        0.09      0.19 o 
   7   2   8       43.27       38.38      1.03 o 
   8   2   8       69.58       70.67      2.58 o 
   9   2   8        5.92        5.23      0.48 o 
  10   2   8       69.05       70.97      1.63 o 
  11   2   8       32.86       33.05      1.87 o 
  -5   3   8       38.21       36.69      1.66 o 
  -4   3   8        1.26        0.35      0.30 o 
  -3   3   8       13.18       10.64      0.59 o 
  -2   3   8       13.45       14.32      0.55 o 
  -1   3   8        0.50        0.30      0.19 o 
   0   3   8        1.67        1.29      0.23 o 
   1   3   8      583.03      639.80      7.36 o 
   2   3   8      330.60      338.11      3.57 o 
   3   3   8       52.29       53.12      0.81 o 
   4   3   8       44.63       46.83      0.74 o 
   5   3   8      648.56      710.79      8.05 o 
   6   3   8      138.28      145.94      2.03 o 
   7   3   8       15.35       13.43      0.49 o 
   8   3   8        0.04        0.13      0.22 o 
   9   3   8       83.01       84.73      1.74 o 
  10   3   8        0.03        0.04      0.45 o 
  11   3   8       37.71       41.03      2.80 o 
  12   3   8        7.09        5.45      0.87 o 
  -4   4   8       61.31       65.98      1.58 o 
  -3   4   8        0.68        0.29      0.36 o 
  -2   4   8        0.00        0.06      0.26 o 
  -1   4   8       74.34       76.57      1.36 o 
   0   4   8       73.77       71.18      1.24 o 
   1   4   8       29.92       30.17      0.61 o 
   2   4   8      248.06      272.62      3.31 o 
   3   4   8        0.83        0.60      0.17 o 
   4   4   8       11.40        9.86      0.39 o 
   5   4   8     1170.00     1253.84     14.20 o 
   6   4   8     1129.41     1255.64     13.89 o 
   7   4   8       29.16       28.16      0.70 o 
   8   4   8       67.62       65.76      1.50 o 
   9   4   8       26.64       26.53      1.15 o 
  10   4   8        3.52        2.33      0.58 o 
  11   4   8        4.91        2.65      0.63 o 
  12   4   8        0.95        1.13      0.69 o 
  -3   5   8        0.48        0.37      0.32 o 
  -2   5   8       19.11       19.26      0.71 o 
  -1   5   8        1.16        0.55      0.25 o 
   0   5   8       72.99       75.71      1.35 o 
   1   5   8        0.07       -0.21      0.22 o 
   2   5   8      165.66      166.13      2.00 o 
   3   5   8      136.58      140.29      1.98 o 
   4   5   8      158.62      161.63      2.20 o 
   5   5   8      167.02      182.32      2.49 o 
   6   5   8      577.98      624.84      8.72 o 
   7   5   8      123.30      120.81      2.26 o 
   8   5   8       11.81       10.71      0.84 o 
   9   5   8       57.31       57.74      1.48 o 
  10   5   8       37.10       33.74      1.15 o 
  11   5   8       38.99       41.66      1.69 o 
  12   5   8        7.72        8.15      1.10 o 
  -2   6   8        4.78        3.75      0.43 o 
  -1   6   8       35.22       32.55      0.89 o 
   0   6   8       70.34       73.18      1.38 o 
   1   6   8       26.63       26.39      0.72 o 
   2   6   8        1.96        1.36      0.27 o 
   3   6   8       18.37       16.03      0.64 o 
   4   6   8       15.64       13.15      0.60 o 
   5   6   8       12.35       10.27      1.23 o 
   6   6   8      235.28      248.61      3.95 o 
   7   6   8       17.42       11.94      0.65 o 
   8   6   8        0.74        0.71      0.37 o 
   9   6   8       24.26       20.76      0.89 o 
  10   6   8        3.92        2.77      0.70 o 
  11   6   8        3.63        2.33      0.52 o 
  12   6   8       12.40        9.18      1.48 o 
  -1   7   8        1.33        1.45      0.35 o 
   0   7   8       26.37       27.24      1.09 o 
   1   7   8      256.67      288.03      8.68 o 
   2   7   8        5.20        4.08      0.58 o 
   3   7   8       83.65       90.19      1.87 o 
   4   7   8        0.19        0.05      0.28 o 
   5   7   8       33.08       31.25      0.98 o 
   6   7   8       37.03       33.33      1.04 o 
   7   7   8       19.66       17.75      0.79 o 
   8   7   8       15.31       12.13      0.69 o 
   9   7   8       11.77       11.26      1.00 o 
  10   7   8        4.97        6.09      0.79 o 
  11   7   8       42.77       44.71      1.39 o 
  12   7   8        8.78       12.20      0.99 o 
   0   8   8       19.83       20.67      1.19 o 
   1   8   8       83.41       84.29      2.52 o 
   2   8   8        9.10        9.45      1.04 o 
   3   8   8        9.10        8.95      0.65 o 
   4   8   8        3.54        3.43      0.48 o 
   5   8   8       24.32       19.45      0.80 o 
   6   8   8        1.28        0.57      0.42 o 
   7   8   8       15.34       15.62      0.75 o 
   8   8   8       56.00       56.71      1.50 o 
   9   8   8        2.81        2.99      0.49 o 
  10   8   8      144.38      148.07     10.50 o 
  11   8   8       13.00       13.05      1.19 o 
  12   8   8        7.98        5.52      0.72 o 
   1   9   8        0.00        0.16      0.53 o 
   2   9   8        0.13       -0.16      0.47 o 
   3   9   8       47.70       49.77      5.71 o 
   4   9   8       21.35       18.61      0.83 o 
   5   9   8       57.38       57.80      2.01 o 
   6   9   8       30.15       29.71      1.06 o 
   7   9   8        3.78        3.37      0.48 o 
   8   9   8        3.71        2.78      0.49 o 
   9   9   8       66.15       76.45      1.90 o 
  10   9   8       31.20       30.73      2.18 o 
  11   9   8       40.21       40.70      1.41 o 
   3  10   8       34.52       36.11      1.66 o 
   4  10   8        1.17        1.24      0.61 o 
   5  10   8       18.13       14.85      0.82 o 
   6  10   8       12.45       10.68      0.78 o 
   7  10   8        3.44        3.82      0.58 o 
   8  10   8       18.33       17.60      1.03 o 
   9  10   8        6.69        6.15      0.66 o 
  10  10   8       11.91        8.78      0.81 o 
   5  11   8       34.29       35.88      2.03 o 
   6  11   8        2.36        1.98      0.51 o 
   7  11   8        5.03        4.41      0.63 o 
   8  11   8        6.22        4.95      0.65 o 
   9  11   8        0.00       -0.07      0.43 o 
  -3 -10   9        0.16       -1.00      0.53 o 
  -2 -10   9       15.76       14.42      1.70 o 
  -5  -9   9       61.18       68.63      2.96 o 
  -4  -9   9       74.21       80.71      5.93 o 
  -3  -9   9        5.84        5.92      0.81 o 
  -2  -9   9       16.75       14.16      1.55 o 
  -1  -9   9        0.00        0.04      0.38 o 
   0  -9   9       20.42       21.07      0.87 o 
   1  -9   9       35.77       36.69      1.18 o 
  -6  -8   9       71.21       92.68      3.51 o 
  -5  -8   9        0.46        0.88      0.77 o 
  -4  -8   9        0.02        0.16      0.37 o 
  -3  -8   9        1.63        0.71      0.36 o 
  -2  -8   9       15.61       15.76      0.73 o 
  -1  -8   9        2.22        1.36      0.39 o 
   0  -8   9        5.50        3.65      0.48 o 
   1  -8   9        2.07        2.22      0.54 o 
   2  -8   9       31.70       30.32      1.07 o 
   3  -8   9        0.36       -0.05      0.41 o 
  -6  -7   9      134.91      177.43      3.59 o 
  -5  -7   9       14.60       14.45      1.15 o 
  -4  -7   9        0.06        0.22      0.39 o 
  -3  -7   9      142.23      157.01      2.65 o 
  -2  -7   9        4.32        2.67      0.41 o 
  -1  -7   9       67.37       60.07      1.40 o 
   0  -7   9        0.68       -0.02      0.30 o 
   1  -7   9        0.12       -0.01      0.29 o 
   2  -7   9       50.12       48.13      1.30 o 
   3  -7   9        0.52       -0.04      0.36 o 
   4  -7   9        4.84        4.26      0.58 o 
   5  -7   9       76.10       89.27      2.06 o 
  -7  -6   9       30.75       32.56      1.70 o 
  -6  -6   9        5.61        3.91      0.61 o 
  -5  -6   9       40.86       41.38      1.39 o 
  -4  -6   9        3.02        2.46      0.66 o 
  -3  -6   9       48.15       50.80      1.62 o 
  -2  -6   9        8.08       11.09      0.78 o 
  -1  -6   9        4.16        3.46      0.63 o 
   0  -6   9       14.09       11.70      0.63 o 
   1  -6   9       30.78       29.27      0.94 o 
   2  -6   9        7.28        6.68      0.57 o 
   3  -6   9        3.17        4.02      0.50 o 
   4  -6   9       61.34       67.01      3.40 o 
   5  -6   9       48.92       51.40      2.02 o 
   6  -6   9        0.54        0.83      0.48 o 
  -7  -5   9       49.15       57.03      1.45 o 
  -6  -5   9       25.22       24.72      2.36 o 
  -5  -5   9        0.27       -0.07      0.37 o 
  -4  -5   9        2.69        3.51      0.71 o 
  -3  -5   9       12.51       13.77      0.73 o 
  -2  -5   9       79.60       83.19      1.77 o 
  -1  -5   9        0.17        0.19      0.24 o 
   0  -5   9       37.74       27.45      0.88 o 
   1  -5   9       15.66       12.27      0.66 o 
   2  -5   9       69.05       60.39      1.36 o 
   3  -5   9        3.01        2.05      0.37 o 
   4  -5   9       34.92       32.14      1.03 o 
   5  -5   9        1.47        2.02      0.61 o 
   6  -5   9       48.07       48.98      1.38 o 
   7  -5   9       12.60       12.66      0.85 o 
  -7  -4   9       37.72       41.17      1.10 o 
  -6  -4   9        3.25        2.26      0.38 o 
  -5  -4   9       25.47       26.69      0.81 o 
  -4  -4   9        3.81        2.53      0.37 o 
  -3  -4   9       28.93       27.02      1.05 o 
  -2  -4   9       33.01       29.76      0.88 o 
  -1  -4   9       51.10       54.60      1.22 o 
   0  -4   9      369.48      363.53      5.01 o 
   1  -4   9       55.99       54.94      1.31 o 
   2  -4   9       67.74       70.75      1.47 o 
   3  -4   9       25.18       25.24      0.86 o 
   4  -4   9      125.94      121.42      2.30 o 
   5  -4   9        0.66       -0.01      0.33 o 
   6  -4   9        0.00       -0.08      0.35 o 
   7  -4   9       44.68       45.51      1.69 o 
   8  -4   9        1.90        1.38      0.71 o 
  -7  -3   9       26.69       25.74      1.27 o 
  -6  -3   9       74.53       85.41      2.01 o 
  -5  -3   9        7.69        7.49      0.52 o 
  -4  -3   9       91.32       84.52      1.46 o 
  -3  -3   9       33.22       32.68      0.79 o 
  -2  -3   9       28.31       25.00      0.82 o 
  -1  -3   9      206.89      225.88      2.93 o 
   0  -3   9        1.48        2.21      0.49 o 
   1  -3   9        7.93        6.19      0.45 o 
   2  -3   9      231.72      246.44      3.60 o 
   3  -3   9       72.55       77.83      1.55 o 
   4  -3   9      109.81      109.50      2.00 o 
   5  -3   9       93.92       99.66      1.98 o 
   6  -3   9        8.57        7.03      0.58 o 
   7  -3   9       15.01       13.22      0.77 o 
   8  -3   9        6.89        6.81      0.64 o 
  -6  -2   9        2.26        1.55      0.34 o 
  -5  -2   9       35.77       35.88      0.93 o 
  -4  -2   9        1.25        0.27      0.24 o 
  -3  -2   9       19.83       17.47      0.57 o 
  -2  -2   9       62.17       61.09      1.11 o 
  -1  -2   9      171.07      188.54      2.52 o 
   0  -2   9        7.44        4.08      0.32 o 
   1  -2   9        7.93        6.68      0.36 o 
   2  -2   9       35.73       31.15      1.21 o 
   3  -2   9       63.61       74.51      1.49 o 
   4  -2   9       37.39       38.35      1.00 o 
   5  -2   9        3.00        1.85      0.36 o 
   6  -2   9       19.59       18.23      0.83 o 
   7  -2   9      110.76      114.96      2.95 o 
   8  -2   9       60.36       62.85      1.53 o 
   9  -2   9       15.08       14.52      1.12 o 
  -6  -1   9        2.06        1.04      0.35 o 
  -5  -1   9        1.31        0.90      0.30 o 
  -4  -1   9        7.50        8.74      0.70 o 
  -3  -1   9       87.99       92.08      1.56 o 
  -2  -1   9       65.29       64.20      1.15 o 
  -1  -1   9      438.78      471.42      5.50 o 
   0  -1   9       27.52       26.94      0.57 o 
   1  -1   9       82.35       86.39      1.35 o 
   2  -1   9       22.38       22.75      0.60 o 
   3  -1   9      175.72      167.29      2.27 o 
   4  -1   9       85.63       74.06      1.47 o 
   5  -1   9       97.30       91.79      1.72 o 
   6  -1   9       11.68       11.13      0.57 o 
   7  -1   9       63.86       66.20      1.47 o 
   8  -1   9       15.92       14.89      0.73 o 
   9  -1   9        8.52        6.88      0.79 o 
  10  -1   9        0.64        0.61      0.55 o 
  -6   0   9        2.38        1.46      0.40 o 
  -5   0   9       18.66       20.41      0.72 o 
  -4   0   9        4.14        4.57      0.44 o 
  -3   0   9       43.63       42.49      0.95 o 
  -2   0   9        0.84        0.33      0.22 o 
  -1   0   9        0.04       -0.11      0.17 o 
   0   0   9      271.11      291.71      3.18 o 
   1   0   9        7.92        5.42      0.30 o 
   2   0   9      129.83      128.66      1.81 o 
   3   0   9      261.73      298.46      3.64 o 
   4   0   9        0.11        0.61      0.41 o 
   5   0   9        7.67        7.29      0.42 o 
   6   0   9       18.92       17.48      0.64 o 
   7   0   9      159.56      160.23      2.61 o 
   8   0   9        3.12        3.72      0.60 o 
   9   0   9       45.66       43.28      3.24 o 
  10   0   9       21.34       19.07      1.08 o 
  -5   1   9       57.40       64.39      1.38 o 
  -4   1   9       13.06       13.23      0.60 o 
  -3   1   9        4.53        4.78      0.41 o 
  -2   1   9      176.99      191.53      2.62 o 
  -1   1   9       56.08       57.78      1.08 o 
   0   1   9       10.94        6.31      0.50 o 
   1   1   9        6.02        5.82      0.59 o 
   2   1   9       81.42       80.58      1.12 o 
   3   1   9       21.21       21.23      0.49 o 
   4   1   9      145.51      157.38      2.13 o 
   5   1   9      490.05      526.20      6.05 o 
   6   1   9       25.39       19.25      0.58 o 
   7   1   9        5.57        2.56      0.58 o 
   8   1   9       22.08       20.33      0.95 o 
   9   1   9        4.98        3.64      0.82 o 
  10   1   9        0.52       -0.13      0.42 o 
  11   1   9       40.46       47.06      1.63 o 
  -5   2   9        0.67        0.13      0.34 o 
  -4   2   9       19.98       18.19      0.69 o 
  -3   2   9        1.23        0.65      0.29 o 
  -2   2   9       50.06       44.64      0.99 o 
  -1   2   9       55.80       49.85      1.01 o 
   0   2   9        9.67        7.24      0.40 o 
   1   2   9        3.56        2.73      0.23 o 
   2   2   9       70.11       76.29      1.09 o 
   3   2   9        1.40        0.50      0.15 o 
   4   2   9       53.95       51.95      0.83 o 
   5   2   9       50.43       49.57      0.95 o 
   6   2   9       17.32       16.18      0.65 o 
   7   2   9      218.26      225.54      3.53 o 
   8   2   9       85.48       80.42      2.20 o 
   9   2   9        1.04        0.81      0.37 o 
  10   2   9        8.71        8.75      0.76 o 
  11   2   9        0.84        0.22      0.77 o 
  -4   3   9        0.97        0.79      0.36 o 
  -3   3   9        0.21       -0.17      0.26 o 
  -2   3   9       22.39       20.12      0.67 o 
  -1   3   9        9.66        8.47      0.57 o 
   0   3   9        1.60        0.85      0.24 o 
   1   3   9      126.64      131.97      1.67 o 
   2   3   9        4.75        5.09      0.29 o 
   3   3   9      112.37      115.34      1.46 o 
   4   3   9       20.21       15.48      0.41 o 
   5   3   9        2.15        0.95      0.22 o 
   6   3   9        9.39        8.49      0.44 o 
   7   3   9       62.62       62.91      1.37 o 
   8   3   9       41.16       37.38      1.21 o 
   9   3   9       29.53       31.19      1.31 o 
  10   3   9        5.38        4.21      0.88 o 
  11   3   9       28.97       27.79      1.37 o 
  -3   4   9       11.10        8.74      0.58 o 
  -2   4   9        6.52        4.64      0.42 o 
  -1   4   9       44.07       40.39      0.96 o 
   0   4   9        5.05        3.61      0.33 o 
   1   4   9       96.79      103.00      1.61 o 
   2   4   9        0.69        0.23      0.17 o 
   3   4   9      150.96      162.52      2.25 o 
   4   4   9        0.91        0.74      0.20 o 
   5   4   9      277.83      289.68      3.61 o 
   6   4   9      139.58      150.16      2.12 o 
   7   4   9       99.87      103.13      2.10 o 
   8   4   9        5.07        4.95      0.69 o 
   9   4   9       58.54       54.93      1.84 o 
  10   4   9        1.41        0.64      0.53 o 
  11   4   9        1.82        0.70      0.63 o 
  12   4   9       31.13       36.09      1.64 o 
  -3   5   9       14.49       14.67      0.84 o 
  -2   5   9        0.04        0.16      0.30 o 
  -1   5   9       14.11       11.83      0.90 o 
   0   5   9      117.41      121.79      3.74 o 
   1   5   9      101.74      111.56      1.74 o 
   2   5   9        1.26        1.01      0.25 o 
   3   5   9       42.43       39.69      0.85 o 
   4   5   9       20.47       16.89      0.54 o 
   5   5   9       90.25       90.82      1.81 o 
   6   5   9       20.93       20.38      0.77 o 
   7   5   9        8.47        8.71      0.99 o 
   8   5   9        2.60        1.57      0.38 o 
   9   5   9       39.75       37.12      2.31 o 
  10   5   9       16.76       15.71      1.21 o 
  11   5   9        1.05        1.00      0.61 o 
  12   5   9       78.23       73.12      4.06 o 
  -2   6   9        6.70        5.96      0.67 o 
  -1   6   9       16.18       15.37      0.66 o 
   0   6   9       24.36       22.65      0.88 o 
   1   6   9       18.90       18.29      0.97 o 
   2   6   9        5.96        4.49      0.45 o 
   3   6   9       31.70       30.30      0.95 o 
   4   6   9       32.55       28.17      0.91 o 
   5   6   9       35.63       37.33      1.08 o 
   6   6   9      154.52      158.80      2.95 o 
   7   6   9       61.16       64.70      1.53 o 
   8   6   9        8.06        6.10      0.58 o 
   9   6   9       44.88       46.10      2.89 o 
  10   6   9       37.37       39.53      1.61 o 
  11   6   9       11.17        9.54      1.87 o 
  12   6   9       16.04       13.53      1.27 o 
  -1   7   9        7.87        6.99      0.84 o 
   0   7   9       29.99       29.93      1.42 o 
   1   7   9       81.45       91.17      3.13 o 
   2   7   9       58.58       55.68      1.89 o 
   3   7   9       33.66       37.73      1.50 o 
   4   7   9        7.37        5.23      0.69 o 
   5   7   9        0.67        0.67      0.35 o 
   6   7   9        0.25        0.21      0.33 o 
   7   7   9        0.05        0.43      0.36 o 
   8   7   9      150.23      163.56      3.02 o 
   9   7   9       66.37       65.94      2.47 o 
  10   7   9        0.00       -0.44      0.37 o 
  11   7   9        2.73        2.01      0.93 o 
   1   8   9       31.50       29.53      1.48 o 
   2   8   9       51.60       50.85      1.87 o 
   3   8   9        9.78        7.97      0.84 o 
   4   8   9       32.51       32.81      1.09 o 
   5   8   9       17.98       15.94      0.80 o 
   6   8   9        3.09        2.71      0.92 o 
   7   8   9        7.25        7.83      1.18 o 
   8   8   9      170.93      193.08      3.47 o 
   9   8   9        7.31        9.11      0.80 o 
  10   8   9        0.68        1.00      0.47 o 
  11   8   9       37.43       46.24      1.50 o 
   2   9   9        0.03       -0.09      0.55 o 
   3   9   9       18.27       18.11      1.24 o 
   4   9   9       12.10        9.07      0.92 o 
   5   9   9       16.58       16.51      0.83 o 
   6   9   9       20.79       20.98      0.91 o 
   7   9   9        9.91        9.95      0.84 o 
   8   9   9       18.91       15.45      0.84 o 
   9   9   9       17.82       19.25      0.93 o 
  10   9   9       11.17        8.61      0.97 o 
  11   9   9        0.71        1.53      0.76 o 
   4  10   9       34.88       33.92      1.61 o 
   5  10   9        0.35        0.59      0.58 o 
   6  10   9        6.42        4.46      0.82 o 
   7  10   9       21.27       19.19      1.22 o 
   8  10   9        1.35        1.53      0.51 o 
   9  10   9        8.23        6.81      0.69 o 
  -3  -9  10        5.02        4.85      0.84 o 
  -2  -9  10        7.52        7.10      0.65 o 
  -1  -9  10       12.39       10.36      0.74 o 
   0  -9  10        2.94        1.55      0.50 o 
  -5  -8  10        9.94       11.75      1.43 o 
  -4  -8  10        0.61        0.27      0.54 o 
  -3  -8  10        0.05        0.14      0.42 o 
  -2  -8  10        2.60        2.10      0.55 o 
  -1  -8  10       22.43       23.90      1.54 o 
   0  -8  10        3.11        1.92      0.47 o 
   1  -8  10       10.92        9.72      0.92 o 
   2  -8  10        0.06       -0.43      0.41 o 
  -5  -7  10        4.58        4.15      0.66 o 
  -4  -7  10        6.23        6.91      0.73 o 
  -3  -7  10       12.20       12.55      0.74 o 
  -2  -7  10        4.72        3.60      0.59 o 
  -1  -7  10       22.05       25.95      0.93 o 
   0  -7  10        3.37        1.43      0.37 o 
   1  -7  10      142.86      163.97      3.14 o 
   2  -7  10        1.73        1.23      0.42 o 
   3  -7  10       15.30       14.88      0.90 o 
   4  -7  10        3.54        3.75      0.58 o 
  -6  -6  10       19.41       23.09      2.47 o 
  -5  -6  10       28.33       29.37      2.14 o 
  -4  -6  10       14.06       11.91      0.88 o 
  -3  -6  10        1.85        1.21      0.47 o 
  -2  -6  10       34.41       34.78      1.07 o 
  -1  -6  10        9.07        6.20      0.53 o 
   0  -6  10       58.47       55.93      1.37 o 
   1  -6  10       28.51       27.76      0.95 o 
   2  -6  10        4.53        2.74      0.49 o 
   3  -6  10        0.65        0.45      0.37 o 
   4  -6  10       10.03        8.32      0.91 o 
   5  -6  10        0.35       -0.11      0.42 o 
  -6  -5  10       15.18       14.32      3.46 o 
  -5  -5  10        3.36        2.33      0.53 o 
  -4  -5  10        4.11        2.31      0.71 o 
  -3  -5  10      143.49      161.87      3.29 o 
  -2  -5  10        0.24        0.00      0.29 o 
  -1  -5  10       63.24       61.55      2.21 o 
   0  -5  10      279.01      291.17      4.67 o 
   1  -5  10       85.17       83.66      1.70 o 
   2  -5  10       11.43       10.40      0.64 o 
   3  -5  10        7.08        7.61      0.92 o 
   4  -5  10      111.48      119.47      2.31 o 
   5  -5  10        8.15        7.86      0.64 o 
   6  -5  10       40.34       43.70      1.66 o 
  -6  -4  10        1.84        1.30      0.43 o 
  -5  -4  10       52.55       54.93      1.70 o 
  -4  -4  10       18.87       17.74      0.93 o 
  -3  -4  10       77.17       83.15      2.09 o 
  -2  -4  10        0.93        1.93      0.99 o 
  -1  -4  10      111.47      119.49      2.13 o 
   0  -4  10       81.88       77.74      1.60 o 
   1  -4  10      140.59      149.79      2.51 o 
   2  -4  10      118.57      106.96      2.00 o 
   3  -4  10        8.79        9.26      0.60 o 
   4  -4  10      212.40      225.32      4.82 o 
   5  -4  10      133.21      140.68      2.58 o 
   6  -4  10       13.72       14.42      0.83 o 
   7  -4  10        0.06       -0.58      0.43 o 
  -6  -3  10        0.09       -0.31      0.34 o 
  -5  -3  10      120.68      138.56      2.55 o 
  -4  -3  10        4.64        3.94      0.48 o 
  -3  -3  10        0.16        0.18      0.32 o 
  -2  -3  10       13.11       10.24      0.73 o 
  -1  -3  10       10.62        9.90      0.90 o 
   0  -3  10      190.64      200.71      3.10 o 
   1  -3  10        6.84        6.45      0.72 o 
   2  -3  10       19.61       20.87      0.76 o 
   3  -3  10      109.22      105.80      1.98 o 
   4  -3  10       54.09       57.64      1.36 o 
   5  -3  10        7.99        6.72      0.55 o 
   6  -3  10       39.33       39.67      1.15 o 
   7  -3  10       18.94       19.70      0.85 o 
   8  -3  10        0.00       -0.24      0.42 o 
  -6  -2  10       13.13       13.19      1.11 o 
  -5  -2  10       54.65       60.74      2.55 o 
  -4  -2  10        2.37        1.44      0.32 o 
  -3  -2  10       14.15       14.15      0.67 o 
  -2  -2  10       20.88       18.67      0.80 o 
  -1  -2  10      402.07      443.11      6.08 o 
   0  -2  10        8.10        6.37      0.48 o 
   1  -2  10       98.64      101.21      1.85 o 
   2  -2  10       28.64       24.94      0.98 o 
   3  -2  10       18.25       17.59      0.69 o 
   4  -2  10        8.95        7.51      0.56 o 
   5  -2  10      135.58      133.61      2.35 o 
   6  -2  10       49.00       49.39      1.73 o 
   7  -2  10       20.86       18.47      0.81 o 
   8  -2  10        0.19        0.07      0.41 o 
   9  -2  10        0.10        0.04      0.60 o 
  -5  -1  10       30.47       31.66      0.93 o 
  -4  -1  10       17.42       17.09      0.84 o 
  -3  -1  10       12.31        9.04      0.57 o 
  -2  -1  10       97.23      101.59      1.64 o 
  -1  -1  10      414.09      452.64      6.17 o 
   0  -1  10        0.13        0.39      0.27 o 
   1  -1  10        4.82        4.16      0.46 o 
   2  -1  10       28.62       27.01      0.70 o 
   3  -1  10       18.00       17.91      0.72 o 
   4  -1  10        0.10       -0.16      0.27 o 
   5  -1  10       85.08       80.24      1.59 o 
   6  -1  10      107.00      119.40      2.16 o 
   7  -1  10       80.29       81.81      1.72 o 
   8  -1  10        2.34        1.44      0.53 o 
   9  -1  10        0.00       -0.71      0.53 o 
  -5   0  10        0.17       -0.07      0.31 o 
  -4   0  10       19.00       17.81      0.67 o 
  -3   0  10        3.86        2.57      0.36 o 
  -2   0  10       37.76       36.16      0.87 o 
  -1   0  10       88.98       88.71      1.45 o 
   0   0  10        0.00        0.03      0.20 o 
   1   0  10       15.73       12.36      0.48 o 
   2   0  10       20.52       19.35      0.57 o 
   3   0  10       54.48       46.82      0.95 o 
   4   0  10        4.89        6.51      0.49 o 
   5   0  10       53.82       48.77      1.15 o 
   6   0  10       60.23       60.49      1.34 o 
   7   0  10      129.00      132.31      2.92 o 
   8   0  10        2.16        1.62      1.04 o 
   9   0  10        0.66        0.00      0.45 o 
  10   0  10       24.77       23.71      1.19 o 
  -4   1  10        0.35        0.08      0.30 o 
  -3   1  10       31.09       30.96      1.16 o 
  -2   1  10       91.43       94.72      1.78 o 
  -1   1  10       35.59       36.02      0.85 o 
   0   1  10        0.57        0.19      0.21 o 
   1   1  10        0.01        0.11      0.26 o 
   2   1  10      424.72      440.05      5.18 o 
   3   1  10       25.26       21.27      0.62 o 
   4   1  10      122.10      132.16      1.92 o 
   5   1  10       33.01       32.23      0.78 o 
   6   1  10        0.46       -0.05      0.29 o 
   7   1  10       23.25       18.86      0.95 o 
   8   1  10       35.89       33.10      1.21 o 
   9   1  10       22.00       20.92      1.21 o 
  10   1  10        3.11        1.70      0.54 o 
  -4   2  10        2.38        1.55      0.39 o 
  -3   2  10       39.07       37.22      1.63 o 
  -2   2  10      360.52      385.68     10.84 o 
  -1   2  10       19.13       16.83      0.92 o 
   0   2  10       30.08       31.39      0.79 o 
   1   2  10        9.76        9.89      0.59 o 
   2   2  10       26.06       25.40      0.56 o 
   3   2  10        3.19        2.10      0.27 o 
   4   2  10       12.16       10.90      0.46 o 
   5   2  10       42.90       36.70      1.00 o 
   6   2  10        7.90        5.63      0.82 o 
   7   2  10       71.98       74.95      1.62 o 
   8   2  10        0.04       -0.22      0.28 o 
   9   2  10        7.42        5.45      0.61 o 
  10   2  10        5.54        4.11      0.61 o 
  11   2  10       44.51       48.43      2.42 o 
  -3   3  10        4.80        4.96      0.48 o 
  -2   3  10       11.11       11.76      0.61 o 
  -1   3  10       49.75       45.87      1.06 o 
   0   3  10      159.54      175.66      2.49 o 
   1   3  10      100.98      107.14      1.68 o 
   2   3  10        0.11       -0.05      0.18 o 
   3   3  10      108.02      116.05      1.63 o 
   4   3  10        0.12       -0.07      0.19 o 
   5   3  10       75.23       75.71      2.14 o 
   6   3  10        5.20        4.13      0.43 o 
   7   3  10       15.68       12.37      0.61 o 
   8   3  10       30.46       28.94      0.93 o 
   9   3  10       72.48       74.01      2.20 o 
  10   3  10       13.51       13.67      1.12 o 
  11   3  10        0.15        0.00      0.77 o 
  -3   4  10        0.27        0.22      0.40 o 
  -2   4  10       43.21       45.75      1.13 o 
  -1   4  10       93.70       98.75      2.23 o 
   0   4  10        0.33       -0.35      0.23 o 
   1   4  10        7.37        7.25      0.65 o 
   2   4  10       12.08       10.75      0.47 o 
   3   4  10      367.18      403.21      4.88 o 
   4   4  10       97.09      100.45      1.61 o 
   5   4  10       32.26       34.00      0.79 o 
   6   4  10      252.69      272.36      4.03 o 
   7   4  10       37.34       36.20      1.42 o 
   8   4  10        2.90        2.34      0.77 o 
   9   4  10       34.01       29.00      1.34 o 
  10   4  10        5.50        5.76      0.79 o 
  11   4  10        7.90        5.23      0.84 o 
  -2   5  10        4.75        3.98      0.48 o 
  -1   5  10        0.06       -0.22      0.31 o 
   0   5  10       28.02       28.32      0.82 o 
   1   5  10       46.27       49.66      1.29 o 
   2   5  10       45.29       44.50      1.99 o 
   3   5  10        0.03        0.11      0.25 o 
   4   5  10       35.97       36.49      0.85 o 
   5   5  10       30.78       27.04      0.89 o 
   6   5  10        0.01       -0.09      0.29 o 
   7   5  10      124.91      122.27      3.97 o 
   8   5  10       15.52       16.69      1.76 o 
   9   5  10       11.40        8.29      1.04 o 
  10   5  10        3.99        4.52      1.54 o 
  11   5  10        2.62        1.76      0.69 o 
  -1   6  10        0.12        0.14      0.40 o 
   0   6  10        7.41        6.89      0.60 o 
   1   6  10        9.83        9.37      0.64 o 
   2   6  10        3.18        2.74      0.55 o 
   3   6  10      116.19      125.61      3.08 o 
   4   6  10        2.90        1.68      0.41 o 
   5   6  10       21.37       18.25      0.78 o 
   6   6  10        0.60        0.10      0.33 o 
   7   6  10       76.64       74.84      1.74 o 
   8   6  10       46.99       38.40      1.41 o 
   9   6  10       13.57       11.58      1.03 o 
  10   6  10        9.03       10.03      1.15 o 
  11   6  10        2.38        2.38      0.71 o 
   0   7  10       13.72       12.38      1.08 o 
   1   7  10        7.33        6.33      0.81 o 
   2   7  10      177.22      205.20      9.72 o 
   3   7  10       13.20       11.78      1.15 o 
   4   7  10       53.13       47.73      1.32 o 
   5   7  10        6.12        3.72      0.51 o 
   6   7  10       26.82       27.11      1.50 o 
   7   7  10        0.10        0.22      0.37 o 
   8   7  10      241.95      254.28      4.44 o 
   9   7  10        0.86       -0.08      0.41 o 
  10   7  10        0.28       -0.28      0.53 o 
  11   7  10        0.01       -0.38      0.61 o 
   2   8  10       83.78       93.11      7.36 o 
   3   8  10       24.91       22.95      1.27 o 
   4   8  10        3.31        2.33      0.82 o 
   5   8  10       27.23       27.84      2.73 o 
   6   8  10        3.49        2.10      0.46 o 
   7   8  10        6.70        6.37      0.62 o 
   8   8  10        1.85        0.19      0.41 o 
   9   8  10        2.79        1.69      0.49 o 
  10   8  10        0.02       -0.23      0.46 o 
   4   9  10        2.18        1.65      0.66 o 
   5   9  10       27.55       25.39      2.47 o 
   6   9  10       20.21       18.89      0.91 o 
   7   9  10       10.75        7.90      0.99 o 
   8   9  10       10.45       10.23      0.78 o 
   9   9  10        4.56        3.97      0.62 o 
  10   9  10       27.28       22.31      1.25 o 
   7  10  10      109.24      122.36      6.81 o 
  -3  -8  11       36.10       42.72      2.91 o 
  -2  -8  11       43.96       50.09      1.40 o 
  -1  -8  11       25.01       25.65      1.31 o 
   0  -8  11       30.32       30.15      1.51 o 
   1  -8  11       50.71       59.45      1.59 o 
  -4  -7  11        2.19        2.50      0.61 o 
  -3  -7  11        0.93       -0.19      0.50 o 
  -2  -7  11        5.70        4.90      0.58 o 
  -1  -7  11        0.01       -0.37      0.36 o 
   0  -7  11       18.79       17.79      0.83 o 
   1  -7  11       44.30       45.89      1.32 o 
   2  -7  11       17.34       16.56      0.85 o 
   3  -7  11       21.00       19.03      0.94 o 
  -4  -6  11        0.83        0.89      0.50 o 
  -3  -6  11       16.42       17.08      1.37 o 
  -2  -6  11       11.98       10.73      1.04 o 
  -1  -6  11       39.16       36.25      1.11 o 
   0  -6  11       12.27       12.69      0.76 o 
   1  -6  11        3.18        1.48      0.41 o 
   2  -6  11       69.85       79.67      1.80 o 
   3  -6  11        9.95       13.36      0.79 o 
   4  -6  11        3.23        1.30      0.50 o 
  -5  -5  11       17.44       17.34      2.25 o 
  -4  -5  11       25.27       26.28      1.16 o 
  -3  -5  11       17.05       19.66      1.00 o 
  -2  -5  11       26.20       26.11      1.12 o 
  -1  -5  11        4.06        3.79      0.48 o 
   0  -5  11       60.86       52.18      1.32 o 
   1  -5  11       13.07       11.69      0.76 o 
   2  -5  11       42.34       38.25      1.15 o 
   3  -5  11        0.39        0.06      0.37 o 
   4  -5  11       61.56       62.90      1.57 o 
   5  -5  11       21.74       21.62      0.94 o 
   6  -5  11        1.65        1.43      0.51 o 
  -5  -4  11        6.34        5.87      0.71 o 
  -4  -4  11        6.95        6.58      0.82 o 
  -3  -4  11        2.01        1.43      0.50 o 
  -2  -4  11       77.65       83.97      2.13 o 
  -1  -4  11        5.34        5.57      0.53 o 
   0  -4  11       29.36       34.68      1.35 o 
   1  -4  11       67.62       66.90      1.91 o 
   2  -4  11       19.13       16.91      0.88 o 
   3  -4  11       34.78       31.21      1.03 o 
   4  -4  11       22.14       20.19      0.83 o 
   5  -4  11       11.46       12.36      0.89 o 
   6  -4  11       19.24       18.40      0.99 o 
   7  -4  11       24.85       23.61      1.00 o 
  -5  -3  11       10.60        8.58      1.25 o 
  -4  -3  11        0.06        0.38      0.49 o 
  -3  -3  11       25.08       24.17      1.08 o 
  -2  -3  11       22.04       23.09      1.05 o 
  -1  -3  11      212.82      239.92      4.42 o 
   0  -3  11       76.61       79.81      1.67 o 
   1  -3  11        0.22        0.23      0.30 o 
   2  -3  11        8.12        5.75      0.50 o 
   3  -3  11       26.00       23.39      0.86 o 
   4  -3  11       31.16       27.21      0.94 o 
   5  -3  11       22.69       22.39      0.99 o 
   6  -3  11        1.01        0.84      0.39 o 
   7  -3  11       19.15       17.92      0.90 o 
   8  -3  11       23.82       25.07      1.04 o 
  -5  -2  11        0.23       -0.03      0.40 o 
  -4  -2  11        1.19        0.36      0.37 o 
  -3  -2  11        7.45        6.17      0.56 o 
  -2  -2  11       61.42       64.81      1.49 o 
  -1  -2  11      146.47      159.81      3.22 o 
   0  -2  11      130.95      141.53      2.59 o 
   1  -2  11       20.60       19.05      0.73 o 
   2  -2  11        5.48        2.92      0.41 o 
   3  -2  11      164.11      173.63      2.86 o 
   4  -2  11       34.46       34.40      1.03 o 
   5  -2  11      195.25      207.04      3.30 o 
   6  -2  11      116.09      127.76      2.37 o 
   7  -2  11       47.67       41.83      1.23 o 
   8  -2  11       29.78       28.20      1.29 o 
  -4  -1  11        2.04        2.10      0.45 o 
  -3  -1  11        1.75        0.92      0.39 o 
  -2  -1  11      130.14      137.96      2.45 o 
  -1  -1  11       65.26       65.81      1.46 o 
   0  -1  11        0.01       -0.16      0.27 o 
   1  -1  11       34.55       33.47      1.20 o 
   2  -1  11       97.30       93.50      1.77 o 
   3  -1  11       39.43       35.27      0.99 o 
   4  -1  11       25.57       28.01      0.90 o 
   5  -1  11        4.90        4.61      0.57 o 
   6  -1  11      139.00      154.21      2.64 o 
   7  -1  11       32.48       30.85      1.29 o 
   8  -1  11       79.82       82.66      4.34 o 
   9  -1  11       31.08       32.35      1.45 o 
  -4   0  11       19.55       18.57      0.74 o 
  -3   0  11        1.82        0.98      0.32 o 
  -2   0  11        2.75        1.70      0.48 o 
  -1   0  11       64.28       67.46      1.51 o 
   0   0  11      248.73      274.90      4.10 o 
   1   0  11       60.74       70.78      1.30 o 
   2   0  11        2.23        1.56      0.29 o 
   3   0  11       23.53       21.31      0.73 o 
   4   0  11       23.44       24.31      0.81 o 
   5   0  11       10.23        6.21      0.48 o 
   6   0  11       61.38       57.15      1.69 o 
   7   0  11      141.38      155.55      3.34 o 
   8   0  11        3.97        4.55      0.63 o 
   9   0  11        7.69        7.27      0.81 o 
  -4   1  11       71.92       74.20      6.38 o 
  -3   1  11        0.07       -0.37      0.30 o 
  -2   1  11       27.10       24.06      0.76 o 
  -1   1  11        5.66        5.00      0.42 o 
   0   1  11      192.42      218.51      3.42 o 
   1   1  11       72.62       76.52      1.58 o 
   2   1  11       41.24       40.17      0.91 o 
   3   1  11       75.33       76.01      1.49 o 
   4   1  11      206.89      221.14      2.94 o 
   5   1  11       91.98       94.48      1.87 o 
   6   1  11        2.73        1.35      0.45 o 
   7   1  11        3.53        3.69      0.60 o 
   8   1  11        0.06       -0.19      0.42 o 
   9   1  11       14.97       15.53      1.15 o 
  10   1  11       16.95       19.11      1.43 o 
  -3   2  11        5.41        7.02      0.54 o 
  -2   2  11       23.48       24.73      0.81 o 
  -1   2  11       84.41       90.45      1.61 o 
   0   2  11       50.36       51.31      1.09 o 
   1   2  11        4.65        4.56      0.43 o 
   2   2  11       54.68       54.45      1.05 o 
   3   2  11        0.02        0.02      0.23 o 
   4   2  11       64.34       65.77      1.71 o 
   5   2  11      161.21      177.81      2.97 o 
   6   2  11        0.57        0.19      0.32 o 
   7   2  11        0.72        0.48      0.29 o 
   8   2  11        1.29        1.37      0.42 o 
   9   2  11        0.57        0.06      0.42 o 
  10   2  11        0.20        0.77      0.77 o 
  -2   3  11        7.15        6.74      0.79 o 
  -1   3  11        0.20        0.16      0.32 o 
   0   3  11        3.41        1.82      0.32 o 
   1   3  11        3.79        3.63      0.38 o 
   2   3  11       60.34       62.27      1.17 o 
   3   3  11       16.65       14.59      0.94 o 
   4   3  11        0.00       -0.40      0.24 o 
   5   3  11       29.10       29.29      0.91 o 
   6   3  11       33.30       29.76      0.95 o 
   7   3  11        4.49        3.14      0.43 o 
   8   3  11        0.44        0.34      0.38 o 
   9   3  11        3.24        2.75      0.88 o 
  10   3  11        2.35        1.76      0.88 o 
  -2   4  11        1.24        1.08      0.41 o 
  -1   4  11       27.57       27.89      1.11 o 
   0   4  11       30.39       29.63      0.85 o 
   1   4  11       88.95       93.40      3.14 o 
   2   4  11       29.48       29.76      0.92 o 
   3   4  11       14.93       13.94      0.55 o 
   4   4  11        1.53        1.08      0.34 o 
   5   4  11        0.18       -0.15      0.30 o 
   6   4  11       20.71       19.93      0.75 o 
   7   4  11       10.50       10.17      1.32 o 
   8   4  11        9.72        9.86      0.95 o 
   9   4  11        0.04       -0.58      0.53 o 
  10   4  11       67.52       71.27      2.28 o 
  11   4  11        0.03        0.11      0.77 o 
  -1   5  11        4.81        3.67      0.54 o 
   0   5  11       33.08       37.69      1.33 o 
   1   5  11        1.99        2.43      0.45 o 
   2   5  11        7.71        6.28      0.52 o 
   3   5  11       58.52       58.46      1.38 o 
   4   5  11       16.20       15.91      0.73 o 
   5   5  11        0.53       -0.10      0.33 o 
   6   5  11       63.41       63.51      1.92 o 
   7   5  11      117.40      119.70      4.72 o 
   8   5  11      129.12      140.01      5.16 o 
   9   5  11        1.55        0.09      0.53 o 
  10   5  11        0.73        0.50      0.63 o 
  11   5  11        4.89        3.73      0.87 o 
   0   6  11        2.15        2.59      0.50 o 
   1   6  11       13.74       13.24      1.11 o 
   2   6  11       14.26       15.13      1.11 o 
   3   6  11        5.52        4.91      0.71 o 
   4   6  11      236.74      243.34      6.97 o 
   5   6  11        1.79        1.66      0.41 o 
   6   6  11        3.43        2.76      0.47 o 
   7   6  11       11.92       14.23      1.00 o 
   8   6  11      387.52      401.80      7.72 o 
   9   6  11       11.63       11.46      1.11 o 
  10   6  11        0.17        0.23      0.63 o 
  11   6  11        4.57        3.18      1.43 o 
   2   7  11        9.96        6.86      0.88 o 
   3   7  11        2.60        1.85      0.58 o 
   4   7  11       13.10       10.96      0.95 o 
   5   7  11        0.69        0.61      0.41 o 
   6   7  11       23.17       21.64      1.14 o 
   7   7  11        6.47        4.91      0.58 o 
   8   7  11      226.83      251.68      5.39 o 
   9   7  11        8.37        6.92      0.93 o 
  10   7  11        0.00       -0.56      0.63 o 
   3   8  11       35.38       29.84      3.02 o 
   4   8  11        0.96        0.45      0.53 o 
   5   8  11        4.47        2.74      0.69 o 
   6   8  11       53.28       59.70      4.77 o 
   7   8  11        8.38        7.15      0.70 o 
   8   8  11       13.89       10.29      1.25 o 
   9   8  11       24.59       25.21      1.37 o 
  10   8  11       14.69       13.18      1.98 o 
   6   9  11       23.68       21.70      0.99 o 
   7   9  11       75.66       79.83      1.98 o 
   8   9  11       60.99       66.00      2.41 o 
  -2  -7  12       11.46       11.42      1.21 o 
  -1  -7  12       32.18       35.80      1.58 o 
   0  -7  12       57.43       63.01      1.61 o 
   1  -7  12       34.78       36.14      1.30 o 
  -3  -6  12        8.64        7.84      0.84 o 
  -2  -6  12        0.25        0.68      0.50 o 
  -1  -6  12       35.67       38.02      1.21 o 
   0  -6  12        1.11        0.94      0.43 o 
   1  -6  12        2.04        0.82      0.43 o 
   2  -6  12        0.02       -0.28      0.39 o 
   3  -6  12        8.32        9.70      0.74 o 
  -3  -5  12        0.07        1.97      1.59 o 
  -2  -5  12       53.49       61.21      1.86 o 
  -1  -5  12        4.93        3.55      0.58 o 
   0  -5  12        0.31       -0.31      0.35 o 
   1  -5  12       31.01       29.96      1.05 o 
   2  -5  12       54.38       56.23      1.71 o 
   3  -5  12       19.10       17.30      0.86 o 
   4  -5  12       29.63       29.37      1.11 o 
   5  -5  12       26.19       24.76      1.36 o 
  -4  -4  12       14.32       15.37      1.43 o 
  -3  -4  12       53.27       56.87      3.95 o 
  -2  -4  12        0.02       -0.17      0.42 o 
  -1  -4  12        0.01       -0.09      0.42 o 
   0  -4  12        0.14        0.20      0.36 o 
   1  -4  12       56.71       51.96      1.66 o 
   2  -4  12       99.19      107.50      2.17 o 
   3  -4  12        1.77        1.16      0.40 o 
   4  -4  12        3.99        3.07      0.52 o 
   5  -4  12        0.60        0.07      0.41 o 
   6  -4  12        0.91        1.26      0.50 o 
  -4  -3  12        0.60        0.11      0.66 o 
  -3  -3  12        0.29        0.10      0.50 o 
  -2  -3  12       38.15       41.52      1.47 o 
  -1  -3  12        4.93        4.37      0.99 o 
   0  -3  12      199.62      233.51      4.38 o 
   1  -3  12        8.54        8.30      0.63 o 
   2  -3  12       70.19       67.67      1.55 o 
   3  -3  12        4.90        4.73      0.51 o 
   4  -3  12        0.84        0.22      0.36 o 
   5  -3  12        3.49        4.50      0.62 o 
   6  -3  12       79.91       88.06      2.10 o 
   7  -3  12        0.00        0.58      0.47 o 
  -3  -2  12        3.96        3.54      0.61 o 
  -2  -2  12       27.23       24.51      1.37 o 
  -1  -2  12        0.00       -0.06      0.42 o 
   0  -2  12       28.55       28.64      1.12 o 
   1  -2  12        1.59        1.35      0.45 o 
   2  -2  12       38.09       32.97      1.01 o 
   3  -2  12       17.19       15.11      0.69 o 
   4  -2  12        0.96        0.35      0.31 o 
   5  -2  12       20.34       18.91      0.91 o 
   6  -2  12       32.98       31.19      1.27 o 
   7  -2  12       32.88       32.45      1.42 o 
   8  -2  12        0.76        0.40      0.58 o 
  -3  -1  12       48.65       50.76      4.08 o 
  -2  -1  12        0.24       -0.08      0.36 o 
  -1  -1  12        0.76        0.60      0.42 o 
   0  -1  12       17.76       15.03      0.81 o 
   1  -1  12       23.39       22.69      0.99 o 
   2  -1  12        0.02        0.26      0.29 o 
   3  -1  12       11.46        8.63      0.58 o 
   4  -1  12        0.46       -0.05      0.29 o 
   5  -1  12        2.83        2.62      0.43 o 
   6  -1  12        5.13        3.29      0.48 o 
   7  -1  12        2.62        2.12      0.61 o 
   8  -1  12        3.55        3.38      0.71 o 
  -3   0  12       48.58       51.83      1.70 o 
  -2   0  12       29.39       29.47      1.18 o 
  -1   0  12       15.13       14.04      0.81 o 
   0   0  12       19.91       18.57      0.77 o 
   1   0  12      112.98      124.52      2.25 o 
   2   0  12       87.34       95.50      1.83 o 
   3   0  12       12.47       11.48      0.67 o 
   4   0  12        1.17        0.39      0.30 o 
   5   0  12        5.31        4.28      0.46 o 
   6   0  12        8.57        7.87      1.26 o 
   7   0  12       36.22       33.87      1.34 o 
   8   0  12        4.75        4.64      0.69 o 
   9   0  12        1.45        1.22      0.71 o 
  -2   1  12        9.00        9.11      1.06 o 
  -1   1  12        0.53       -0.02      0.36 o 
   0   1  12       33.50       34.32      1.28 o 
   1   1  12      261.09      291.82      4.70 o 
   2   1  12       49.58       52.81      1.91 o 
   3   1  12       40.66       41.08      0.94 o 
   4   1  12        0.60        0.10      0.28 o 
   5   1  12       66.19       68.52      1.84 o 
   6   1  12       36.70       34.58      1.29 o 
   7   1  12        1.56        1.35      0.50 o 
   8   1  12       17.34       14.61      1.10 o 
   9   1  12       22.42       23.06      1.19 o 
  -2   2  12        8.60        9.50      1.02 o 
  -1   2  12        5.63        4.43      0.56 o 
   0   2  12        1.37        0.55      0.38 o 
   1   2  12        0.29       -0.11      0.30 o 
   2   2  12       10.11        8.55      0.60 o 
   3   2  12        4.77        2.77      0.43 o 
   4   2  12       16.06       14.97      0.67 o 
   5   2  12       34.54       36.10      1.29 o 
   6   2  12       65.40       69.07      2.42 o 
   7   2  12        0.46       -0.30      0.42 o 
   8   2  12       26.51       22.81      1.65 o 
   9   2  12        1.05        0.74      0.50 o 
  10   2  12       13.21       17.13      1.76 o 
  -1   3  12       12.11        9.83      0.68 o 
   0   3  12        0.14        0.03      0.36 o 
   1   3  12       27.41       25.97      0.94 o 
   2   3  12        3.43        2.29      0.50 o 
   3   3  12        8.14        6.27      0.52 o 
   4   3  12        0.08       -0.20      0.30 o 
   5   3  12       26.71       21.24      0.80 o 
   6   3  12        6.10        6.65      0.53 o 
   7   3  12       86.69       94.16      1.93 o 
   8   3  12        3.25        2.75      0.88 o 
   9   3  12        0.62        0.66      0.77 o 
  10   3  12       27.24       27.89      1.98 o 
   0   4  12      105.30      115.25      2.87 o 
   1   4  12       30.94       28.57      0.99 o 
   2   4  12       95.64      103.09      4.45 o 
   3   4  12        0.11       -0.20      0.38 o 
   4   4  12       41.12       42.31      1.13 o 
   5   4  12        1.01        0.64      0.37 o 
   6   4  12        0.04       -0.07      0.45 o 
   7   4  12        3.10        1.93      0.61 o 
   8   4  12        3.70        4.13      0.76 o 
   9   4  12       24.99       24.19      1.43 o 
  10   4  12       37.33       31.41      1.98 o 
   1   5  12       69.34       70.89      4.46 o 
   2   5  12       13.75       17.45      0.83 o 
   3   5  12        7.48        6.81      1.32 o 
   4   5  12        6.79        5.93      1.21 o 
   5   5  12        3.95        1.93      0.58 o 
   6   5  12       11.01        8.38      0.87 o 
   7   5  12       54.72       52.81      1.84 o 
   8   5  12        0.04        0.43      0.61 o 
   9   5  12       24.40       20.53      1.98 o 
  10   5  12        5.01        4.33      0.84 o 
   2   6  12        1.93        1.43      0.54 o 
   3   6  12        3.81        3.98      1.15 o 
   4   6  12        0.39        0.11      0.88 o 
   5   6  12       22.85       21.46      1.13 o 
   6   6  12       24.73       24.71      1.59 o 
   7   6  12       29.51       29.67      1.65 o 
   8   6  12        4.19        3.91      1.26 o 
   9   6  12        0.58        0.49      0.69 o 
  10   6  12        0.31        0.88      1.21 o 
   3   7  12        2.87        2.54      0.69 o 
   4   7  12       61.07       69.63      2.29 o 
   5   7  12        4.74        2.73      0.69 o 
   6   7  12        5.34        3.85      0.71 o 
   7   7  12        5.27        4.13      0.73 o 
   8   7  12        0.04       -0.01      0.61 o 
   9   7  12        5.85        4.26      0.84 o 
   6   8  12       35.25       33.42      2.86 o 
   7   8  12        5.83        4.60      1.10 o 
  -1  -5  13        0.10       -0.37      0.88 o 
   0  -5  13        1.51        1.20      0.47 o 
   1  -5  13        5.16        4.17      0.58 o 
   2  -5  13        0.74        0.66      0.45 o 
   3  -5  13        4.47        4.07      0.65 o 
  -2  -4  13       20.73       21.67      1.16 o 
  -1  -4  13       15.64       17.00      1.08 o 
   0  -4  13       35.98       40.63      1.51 o 
   1  -4  13        8.50        6.87      0.64 o 
   2  -4  13       31.17       31.38      1.52 o 
   3  -4  13       54.24       55.49      1.49 o 
   4  -4  13        8.90        8.80      0.72 o 
   5  -4  13        2.12        1.21      0.51 o 
  -2  -3  13        0.85       -0.05      0.54 o 
  -1  -3  13       40.97       44.07      1.55 o 
   0  -3  13        7.48        6.46      0.93 o 
   1  -3  13       31.03       30.30      1.05 o 
   2  -3  13       52.67       47.24      1.32 o 
   3  -3  13       32.68       34.10      2.11 o 
   4  -3  13       26.67       23.81      0.94 o 
   5  -3  13        5.23        5.61      0.62 o 
   6  -3  13       40.90       43.56      1.38 o 
  -2  -2  13        0.25       -0.28      0.50 o 
  -1  -2  13        4.52        3.97      1.26 o 
   0  -2  13        6.88        5.97      0.69 o 
   1  -2  13        4.40        3.95      0.62 o 
   2  -2  13       10.07        9.41      0.66 o 
   3  -2  13       22.09       19.78      0.83 o 
   4  -2  13        9.77        9.45      0.80 o 
   5  -2  13        0.67        0.82      0.43 o 
   6  -2  13       87.09       93.61      2.01 o 
   7  -2  13       17.32       16.00      1.08 o 
  -2  -1  13       46.38       50.28      1.71 o 
  -1  -1  13        0.82        0.55      0.50 o 
   0  -1  13        4.29        3.92      0.62 o 
   1  -1  13       20.41       20.53      1.01 o 
   2  -1  13       17.06       15.96      0.92 o 
   3  -1  13        3.03        2.42      0.43 o 
   4  -1  13        2.98        1.81      0.40 o 
   5  -1  13        1.07        0.48      0.40 o 
   6  -1  13       67.59       73.93      2.14 o 
   7  -1  13       15.59       16.13      1.10 o 
  -1   0  13        8.83        7.30      0.87 o 
   0   0  13        2.94        2.90      0.58 o 
   1   0  13      170.13      194.88      3.80 o 
   2   0  13        6.33        6.19      0.66 o 
   3   0  13        0.95        0.65      0.37 o 
   4   0  13       45.70       43.70      1.20 o 
   5   0  13        1.77        1.02      0.45 o 
   6   0  13        1.88        2.00      0.71 o 
   7   0  13       67.01       69.18      2.14 o 
   8   0  13      136.95      137.62     11.59 o 
  -1   1  13        0.69        0.83      0.43 o 
   0   1  13       11.59       12.44      1.12 o 
   1   1  13      219.08      246.29      5.75 o 
   2   1  13       44.28       46.85      1.48 o 
   3   1  13       87.35       97.07      2.36 o 
   4   1  13       37.03       37.62      1.34 o 
   5   1  13        4.89        3.91      0.77 o 
   6   1  13       53.72       53.70      1.71 o 
   7   1  13        0.33        0.05      0.45 o 
   8   1  13      185.07      221.17      6.42 o 
   0   2  13        1.47        0.18      0.40 o 
   1   2  13       13.52       13.12      0.77 o 
   2   2  13        7.95        6.83      0.73 o 
   3   2  13       47.06       50.63      1.64 o 
   4   2  13        9.82        7.77      0.63 o 
   5   2  13        1.07        1.15      0.47 o 
   6   2  13       66.28       70.11      1.89 o 
   7   2  13        1.34        1.12      0.50 o 
   8   2  13        6.91        5.23      0.69 o 
   9   2  13       15.38       18.34      1.76 o 
   0   3  13       47.60       48.18      1.71 o 
   1   3  13        6.78        8.23      0.93 o 
   2   3  13        0.03        0.01      0.47 o 
   3   3  13       11.73       10.34      0.87 o 
   4   3  13       34.06       31.80      2.47 o 
   5   3  13        4.66        3.73      0.51 o 
   6   3  13       16.23       15.51      0.75 o 
   7   3  13        3.86        5.16      0.99 o 
   8   3  13        8.78        8.35      1.21 o 
   9   3  13        2.11        1.32      0.88 o 
   1   4  13       95.42       96.60     10.71 o 
   2   4  13        0.24       -0.38      0.45 o 
   3   4  13       10.67        9.87      0.87 o 
   4   4  13        2.13        1.15      0.53 o 
   5   4  13        3.75        3.31      0.69 o 
   6   4  13       25.96       21.59      1.16 o 
   7   4  13       13.36       10.40      1.00 o 
   8   4  13        1.03        0.44      0.77 o 
   9   4  13       12.10       11.64      1.54 o 
   2   5  13        1.91        1.87      1.10 o 
   3   5  13        1.35        0.55      0.99 o 
   4   5  13        0.06        0.44      0.88 o 
   5   5  13       41.98       35.31      4.12 o 
   6   5  13        7.63        5.38      0.81 o 
   7   5  13        5.93        4.67      0.79 o 
   8   5  13       52.32       49.64      1.92 o 
   9   5  13        8.19        7.76      1.03 o 
   4   6  13        1.72        0.22      0.99 o 
   5   6  13       54.01       35.69      2.53 o 
   6   6  13       16.15       15.55      3.35 o 
   7   6  13        0.23        0.10      0.61 o 
   8   6  13       31.80       29.46      1.92 o 
   0  -3  14        0.16       -0.05      0.54 o 
   1  -3  14       20.34       19.93      1.08 o 
   2  -3  14        1.01        0.07      0.43 o 
   3  -3  14       79.77       93.89      2.20 o 
   4  -3  14        1.22        1.05      0.50 o 
   0  -2  14        4.47        3.32      0.66 o 
   1  -2  14       72.08       81.14      2.21 o 
   2  -2  14        0.04       -0.35      0.50 o 
   3  -2  14       51.41       52.90      1.43 o 
   4  -2  14        0.82        0.51      0.45 o 
   5  -2  14       13.19       14.26      0.88 o 
   0  -1  14        3.21        2.15      0.58 o 
   1  -1  14       19.51       20.29      1.10 o 
   2  -1  14       31.82       35.60      1.36 o 
   3  -1  14       22.96       20.83      0.97 o 
   4  -1  14       18.67       17.87      1.30 o 
   5  -1  14       77.02       81.90      5.22 o 
   6  -1  14        3.38        3.24      0.71 o 
   0   0  14        1.26        0.72      0.58 o 
   1   0  14      140.96      167.45      3.53 o 
   2   0  14        8.75        8.35      1.37 o 
   3   0  14        3.28        4.17      0.88 o 
   4   0  14        4.70        3.72      0.66 o 
   5   0  14        0.09       -0.34      0.47 o 
   6   0  14        7.21        7.50      0.87 o 
   7   0  14       11.81        9.88      0.97 o 
   1   1  14        3.79        2.47      0.61 o 
   2   1  14        0.00        0.22      0.66 o 
   3   1  14       30.06       33.05      1.76 o 
   4   1  14        6.21        6.77      0.73 o 
   5   1  14        5.22        5.59      0.71 o 
   6   1  14       22.17       21.28      1.11 o 
   7   1  14        4.91        3.65      0.71 o 
   1   2  14        0.66        0.47      0.61 o 
   2   2  14       32.78       30.16      1.76 o 
   3   2  14      151.60      189.97      5.27 o 
   4   2  14        0.14       -0.19      0.50 o 
   5   2  14        0.31       -0.03      0.42 o 
   6   2  14        4.58        3.62      0.77 o 
   7   2  14        3.78        3.70      0.63 o 
   2   3  14       49.06       51.63      3.13 o 
   3   3  14       15.93       15.12      1.87 o 
   4   3  14        1.39        1.05      0.55 o 
   5   3  14        5.18        4.27      1.04 o 
   6   3  14       63.91       64.68      4.12 o 
   7   3  14        4.62        3.73      0.99 o 
   3   4  14        4.34        3.95      0.77 o 
   4   4  14       13.47       10.32      1.76 o 
   5   4  14        1.61        0.66      1.10 o 
   6   4  14        3.30        1.89      0.73 o 
   7   4  14        1.34        1.65      0.88 o 
                                                 
